# Supplementary material for: Identification of Long-Distance Mobile mRNAs Responding to Drought Stress in Heterografted Tomato Plants
Source: Int J Mol Sci. 2025 Mar 29;26(7):3168. doi: 10.3390/ijms26073168 (PMC11989872; doi:10.3390/ijms26073168)
Supplement: Supplementary file 1 [file ijms-26-03168-s001.zip]

Archive with 5 entries (5 files):
- Supplementary Figure-Author-proof-20250328.pdf
- Table S1.xlsx
- Table S2.xlsx
- Table S3.xlsx
- Table S4.xlsx
