# Supplementary material for: Identification of Long-Distance Mobile mRNAs Responding to Drought Stress in Heterografted Tomato Plants
Source: Int J Mol Sci. 2025 Mar 29;26(7):3168. doi: 10.3390/ijms26073168 (PMC11989872; doi:10.3390/ijms26073168)
Supplement: Supplementary file 1 [file ijms-26-03168-s001.zip › Table S1.xlsx]

## Sheet: 61 upwardly mob-mRNAs
Table S1. The predicted mob-mRNAs in the heterografting system.
upwardly mob-mRNA	CKH_1	CKH_2	CKH_3	DH20_1	DH20_2	DH20_3
Sopen12g030990.1	0	48.6194	27.6872	0	128.228	94.2014
Sopen12g023090.1	0	76.0673	86.6357	47.8472	0	98.2549
Sopen12g006800.1	67.0341	0	72.672	80.2706	0	0
Sopen12g006320.1	0	71.7559	0	0	94.6239	92.686
Sopen12g002280.1	196.183	163.396	79.7561	440.477	153.906	301.509
Sopen11g012160.1	0	37.6196	21.4232	0	0	0
Sopen11g007720.1	0	0	0	72.2651	227.25	0
Sopen10g035980.1	66.7344	0	144.694	0	0	0
Sopen10g033050.1	0	83.52	0	0	110.137	107.881
Sopen10g028800.1	560.319	266.672	759.304	419.349	791.23	86.1139
Sopen10g027230.1	0	49.9489	0	0	131.734	129.036
Sopen10g026640.1	0	0	205.408	56.7215	237.828	116.478
Sopen09g036430.1	16.0268	15.2552	0	0	0	0
Sopen08g024530.1	24.0402	22.8828	0	0	0	0
Sopen08g016910.1	2162.94	1558.02	1837.86	1400.02	2641.56	2587.46
Sopen08g009650.1	0	62.1629	35.3998	39.1012	40.9868	0
Sopen08g002900.1	0	172.098	98.0044	0	0	0
Sopen08g002850.1	28.3291	26.9652	30.7116	0	106.676	0
Sopen07g031290.1	35420.5	30722.5	35262.4	58107.6	65101	60278.2
Sopen07g031280.1	0	87.943	0	221.269	0	681.567
Sopen07g029900.1	0	35.0134	39.878	0	46.1719	0
Sopen07g028110.1	0	0	0	51.9245	54.4286	0
Sopen07g015750.1	110.067	52.3839	59.6619	0	0	0
Sopen06g008500.1	0	0	0	45.882	48.0947	0
Sopen05g031130.1	39.5572	0	85.7683	0	0	48.6356
Sopen05g008700.1	0	0	0	29.5811	31.0077	0
Sopen05g007900.1	0	0	32.5659	71.942	37.7057	0
Sopen05g006210.1	31.1108	0	33.7273	0	39.0505	38.2507
Sopen05g005790.1	0	56.7802	97.0035	0	37.4378	146.684
Sopen05g003960.1	1310.26	918.977	598.089	1816.72	1558.09	1187.03
Sopen05g002930.1	0	0	53.1513	0	123.08	60.2797
Sopen05g001710.1	95.1391	45.2794	51.5703	0	0	0
Sopen05g001620.3	67.7099	0	146.809	0	169.98	0
Sopen04g033870.1	84.1707	140.207	45.6249	100.791	132.064	206.975
Sopen04g028720.1	74.8392	0	40.5667	44.8084	46.9693	230.037
Sopen04g027010.1	44.0447	0	0	105.483	55.2852	54.1529
Sopen04g024720.1	0	0	0	0	47.206	46.2392
Sopen04g019370.1	20.9835	19.9733	0	0	0	0
Sopen03g041390.1	0	0	0	37.6374	39.4525	0
Sopen03g031060.1	25.0347	23.8295	0	0	62.8475	0
Sopen03g026410.1	623.371	1038.38	844.748	933.076	1173.69	1245.45
Sopen03g026000.1	217.139	137.79	156.934	173.343	90.8512	0
Sopen03g007000.1	30.2423	0	32.7858	0	0	0
Sopen03g001780.1	62.8327	59.8078	0	0	0	0
Sopen03g001770.1	0	0	0	51.3937	53.8722	105.538
Sopen02g030870.1	433.343	0	234.895	0	203.976	0
Sopen02g030790.1	0	0	0	45.4927	47.6866	46.71
Sopen02g030780.1	300.156	190.47	361.556	319.488	209.31	164.018
Sopen02g030630.1	0	275.283	0	173.156	90.7534	177.789
Sopen02g020090.1	0	58.6018	66.7436	0	0	0
Sopen02g016610.1	0	47.6768	217.203	0	0	61.5833
Sopen02g014730.2	0	0	163.634	240.992	63.1535	123.72
Sopen02g014680.1	154968	148147	149446	222718	233134	235798
Sopen02g014220.1	129.294	61.5347	140.168	0	0	158.967
Sopen01g043290.1	72.8505	0	157.955	87.2355	0	89.5696
Sopen01g037430.1	12006.2	10475.9	13522.2	3993.6	7032.8	7872.88
Sopen01g036420.1	17525.3	19078	18575.3	38839.9	41050.5	40840.8
Sopen01g033200.1	473583	488973	476543	329402	296814	302559
Sopen01g030050.1	61.215	0	0	18.3256	19.2094	56.4478
Sopen01g022790.1	0	0	0	149.779	52.3339	51.2621
Sopen01g019630.1	0	0	0	40.7452	0	41.8355

## Sheet: 649 down mob-mRNAs from RR
Table S1. The predicted mob-mRNAs in the heterografting system.
mob-mRNA from root tissue of rootstock	CKR_1	CKR_2	CKR_3	DR20_1	DR20_2	DR20_3
Solyc12g150132.1.1	0	28.5784	14.1896	15.0881	29.7428	0
Solyc12g098960.2.1	1397.59	2206.61	1792.82	2672.14	2039.56	2806.43
Solyc12g098805.1.1	0	45.865	45.5452	0	0	0
Solyc12g096700.2.1	64.2503	34.0506	0	0	0	0
Solyc12g096230.2.1	102.66	108.813	0	86.1722	0	29.6256
Solyc12g095920.2.1	50.345	0	52.9904	0	0	0
Solyc12g094620.3.1	0	18.8534	37.4439	0	0	0
Solyc12g094385.1.1	1276.53	2292.66	1940.77	0	78.2315	0
Solyc12g089340.2.1	111.716	213.141	105.827	0	36.9708	25.7913
Solyc12g088810.3.1	15.1012	48.0189	15.8947	0	0	0
Solyc12g088670.2.1	18.5835	19.6973	19.5599	0	20.4998	21.4513
Solyc12g087840.1.1	103.797	36.6727	182.085	0	0	0
Solyc12g062600.1.1	0	115.886	0	367.094	120.607	0
Solyc12g057160.1.1	82.205	87.132	346.098	0	0	0
Solyc12g056910.2.1	302.302	0	159.093	0	0	0
Solyc12g056240.2.1	77.8168	0	81.9057	0	0	0
Solyc12g056230.2.1	41.1541	0	43.3165	0	45.3978	0
Solyc12g044730.2.1	52.8177	279.917	166.779	118.227	116.528	60.9687
Solyc12g044600.3.1	13.6099	0	28.65	0	15.0133	47.1306
Solyc12g044330.2.1	29.2594	62.0262	30.7968	163.735	451.872	236.424
Solyc12g044200.3.1	0	0	0	11.907	0	12.2808
Solyc12g043160.3.1	53.7701	113.986	56.5955	240.717	118.63	310.341
Solyc12g042730.1.1	63.1981	66.9859	0	70.731	0	0
Solyc12g040860.2.1	43.3001	22.9476	91.1505	48.4612	119.413	24.9911
Solyc12g019710.1.1	92.3938	65.2877	129.665	34.4689	33.9738	142.203
Solyc12g017460.1.1	59.0987	0	0	33.0715	130.386	0
Solyc12g017290.1.1	0	89.1428	0	0	92.7745	194.162
Solyc12g016210.2.1	145.669	360.266	306.646	353.236	749.887	700.621
Solyc12g015880.2.1	15.3557	16.2761	0	0	0	0
Solyc12g014420.2.1	0	84.9497	42.1787	22.4248	44.2053	46.2573
Solyc12g014290.2.1	0	148.571	73.7676	235.316	231.936	242.702
Solyc12g014010.2.1	0	22.7375	22.579	0	47.3278	49.5246
Solyc12g013910.2.1	1328.05	1243.97	1625.39	2108.54	2418.95	1105.19
Solyc12g013680.3.1	0	0	0	0	12.4852	26.1295
Solyc12g013550.2.1	0	0	0	56.7378	0	58.5187
Solyc12g013500.2.1	422.594	206.733	479.014	181.91	143.437	225.143
Solyc12g011190.2.1	0	56.5296	0	29.845	0	30.7818
Solyc12g011180.3.1	15.0665	31.9391	15.8582	50.5871	16.6202	17.3916
Solyc12g011160.2.1	19.2149	0	0	64.5156	21.1963	88.7207
Solyc12g011030.3.1	0	0	0	0	34.2633	143.415
Solyc12g011023.1.1	0	0	0	0	93.4937	32.6112
Solyc12g010400.2.1	0	81.4185	0	85.9704	84.7355	0
Solyc12g010110.3.1	0	0	0	9.04394	8.91404	0
Solyc12g009840.2.1	0	0	0	13.6771	13.4807	28.2128
Solyc12g009720.3.1	0	0	0	20.2255	0	41.7207
Solyc12g009560.2.1	0	0	0	0	12.9083	13.5075
Solyc12g009310.2.1	26.9957	0	28.4142	0	0	0
Solyc12g009020.2.1	0	0	0	18.6721	0	57.7745
Solyc12g008840.2.1	12.9082	41.0457	0	0	0	0
Solyc12g008750.3.1	13.8337	14.6629	0	0	15.2603	0
Solyc12g008650.2.1	0	0	0	29.3206	0	30.2409
Solyc12g008560.1.1	0	0	0	302.135	148.897	0
Solyc12g008460.2.1	114.086	90.6931	480.323	95.7636	125.851	98.7693
Solyc12g008360.2.1	12.0943	12.8192	0	0	13.3415	13.9608
Solyc12g008340.2.1	28.5588	0	0	0	31.5038	49.4492
Solyc12g007230.2.1	49.2489	0	51.8367	55.1192	27.1637	56.8492
Solyc12g007110.2.1	0	0	14.6223	15.5482	30.6498	16.0362
Solyc12g006980.2.1	30.7546	81.4948	16.1853	51.6306	67.852	53.2512
Solyc12g006800.2.1	41.5187	154.025	21.8501	0	0	0
Solyc12g006670.3.1	26.0109	27.5699	0	29.1113	57.3863	30.025
Solyc12g006550.2.1	29.5494	93.9613	93.306	66.143	65.1929	0
Solyc12g006470.2.1	39.5655	20.9684	20.8222	0	0	0
Solyc12g005990.2.1	26.9071	0	0	30.1143	29.6818	0
Solyc12g005980.2.1	0	0	0	30.6422	30.2021	0
Solyc12g005860.2.1	19.933	21.1277	20.9804	11.1545	21.9885	0
Solyc12g005840.2.1	0	0	0	0	29.2499	30.6076
Solyc12g005645.1.1	88.768	235.221	186.865	0	48.9609	51.2335
Solyc12g005470.2.1	65.1759	120.894	0	145.889	71.8968	18.8085
Solyc11g150146.1.1	440.477	133.393	314.6	0	0	0
Solyc11g072880.2.1	0	0	0	0	19.5157	10.2108
Solyc11g072200.2.1	0	0	31.2427	0	65.4879	102.792
Solyc11g072100.2.1	744.885	894.802	993.098	972.618	1588.61	3554
Solyc11g072010.3.1	73.5009	116.859	19.3407	61.6964	243.241	212.11
Solyc11g071690.3.1	19.5937	0	0	21.9291	0	22.6174
Solyc11g070030.2.1	32.6366	34.5927	68.703	73.0535	180.01	37.6732
Solyc11g069990.2.1	0	13.949	0	19.6386	14.5173	15.1912
Solyc11g069700.2.1	0	37.9538	18.8446	0	0	0
Solyc11g069400.2.1	32.3629	0	34.0634	36.2204	71.4002	149.429
Solyc11g069340.2.1	10.5296	0	11.0829	11.7847	0	0
Solyc11g069090.2.1	13.7353	14.5585	0	0	0	0
Solyc11g068830.2.1	54.4244	19.2288	0	0	40.0244	0
Solyc11g068400.2.1	0	0	113.006	120.162	59.2178	0
Solyc11g067220.2.1	0	84.1784	0	355.539	87.6079	458.373
Solyc11g066950.2.1	0	0	0	0	62.2755	65.1662
Solyc11g066840.3.1	55.0332	29.1658	0	0	0	0
Solyc11g066820.2.1	48.6403	17.1852	17.0654	18.146	17.8854	0
Solyc11g066280.3.1	53.1601	28.1732	0	0	29.321	0
Solyc11g066060.3.1	0	31.8076	31.5858	33.5859	33.1034	51.9601
Solyc11g065990.2.1	72.9966	0	0	27.2325	26.8413	0
Solyc11g065930.3.1	0	8.1533	8.09644	8.60914	8.48548	0
Solyc11g065690.3.1	0	28.1276	27.9314	0	0	0
Solyc11g062360.2.1	30.2721	32.0865	31.8627	135.521	0	87.3594
Solyc11g044470.3.1	0	32.2352	0	17.0187	16.7743	0
Solyc11g030550.3.1	131.462	209.012	484.294	147.132	797.601	455.249
Solyc11g022590.1.1	0	102.554	203.677	324.862	53.3659	335.058
Solyc11g021060.2.1	38.095	80.7565	40.0967	85.2715	0	43.974
Solyc11g020670.1.1	0	0	61.3746	32.6306	0	33.6547
Solyc11g017400.2.1	0	0	0	0	29.6574	31.0341
Solyc11g017010.2.1	20.4106	0	21.483	0	0	0
Solyc11g012900.3.1	0	0	0	0	21.6271	45.2619
Solyc11g012870.2.1	20.8517	0	0	46.6743	92.0078	48.1393
Solyc11g012770.2.1	17.2995	0	0	12.9077	6.36112	13.3128
Solyc11g012720.2.1	0	21.6609	21.5098	0	0	0
Solyc11g012325.1.1	40.7958	0	0	91.3168	0	94.183
Solyc11g012320.3.1	0	0	49.9613	106.25	0	54.7924
Solyc11g012260.3.1	0	0	0	0	54.2053	56.7215
Solyc11g012110.2.1	95.0719	0	50.0337	53.202	0	109.744
Solyc11g011920.2.1	53.3909	56.5909	93.6604	59.7548	0	102.717
Solyc11g011340.2.1	21.4238	45.4156	67.6484	0	0	0
Solyc11g010230.2.1	0	0	0	0	46.9288	98.2142
Solyc11g009060.2.1	65.6872	116.04	207.416	196.045	169.075	50.5495
Solyc11g009010.2.1	0	0	0	0	40.3818	42.2562
Solyc11g008960.3.1	11.6353	24.6653	12.2466	0	0	0
Solyc11g008700.2.1	38.6334	0	0	21.6192	21.3086	22.2977
Solyc11g008000.2.1	14.9022	15.7954	31.3705	0	0	51.606
Solyc11g007610.2.1	0	25.1561	24.9806	0	0	0
Solyc11g007600.2.1	65.9956	0	17.3658	0	0	19.0451
Solyc11g007130.2.1	17.8745	56.8376	0	20.0051	0	41.266
Solyc11g005670.2.1	14.9294	31.6483	0	0	0	0
Solyc11g005330.2.1	34.3094	0	0	0	18.9237	19.8021
Solyc10g086010.2.1	0	58.4297	19.3407	41.1309	0	21.211
Solyc10g081570.3.1	27.1972	86.4818	0	0	0	0
Solyc10g081040.1.1	111.564	0	117.426	62.4309	184.602	64.3904
Solyc10g080780.2.1	1333.77	634.726	1403.85	2802.71	2972.63	1508.18
Solyc10g080710.2.1	43.2525	0	15.175	0	31.8084	0
Solyc10g080370.1.1	0	0	0	185.401	182.738	0
Solyc10g080130.3.1	24.2782	0	25.5538	81.516	0	0
Solyc10g080070.3.1	25.6048	135.697	0	0	0	0
Solyc10g079880.2.1	19.3967	0	20.4159	21.7087	85.5874	0
Solyc10g079820.2.1	325.108	114.865	266.148	283.002	438.329	500.373
Solyc10g078960.2.1	76.1016	0	0	85.1726	83.9491	43.9229
Solyc10g076590.3.1	0	0	22.9696	0	24.0732	50.3813
Solyc10g076510.2.1	14.1257	14.9723	29.7358	0	0	0
Solyc10g076270.3.1	59.0987	31.3204	62.204	82.6788	32.5965	51.1643
Solyc10g076260.2.1	198.08	0	208.488	52.1625	0	161.399
Solyc10g075107.1.1	0	60.4621	180.121	0	0	0
Solyc10g055810.2.1	778.53	681.68	1425.11	37.8838	0	78.1457
Solyc10g055800.2.1	112.617	298.418	385.238	31.5102	31.0576	0
Solyc10g055770.2.1	21.354	22.6339	22.4761	0	0	0
Solyc10g055760.2.1	24.8483	0	26.154	0	27.4107	0
Solyc10g045480.1.1	0	0	36.1879	38.4794	113.78	39.6872
Solyc10g037910.3.1	45.1788	0	47.5527	0	0	0
Solyc10g008140.3.1	25.545	27.0761	80.6618	57.1797	56.3584	29.4872
Solyc10g008010.4.1	28.8731	0	91.1705	193.888	0	0
Solyc10g007470.4.1	14.2608	15.1155	0	31.9212	15.7313	16.4616
Solyc10g007330.1.1	0	0	0	0	40.9531	21.427
Solyc10g007180.2.1	124.163	65.8025	21.7812	115.802	159.795	119.437
Solyc10g007130.4.1	0	15.9769	15.8655	0	0	0
Solyc10g006990.3.1	15.7238	0	16.55	0	0	0
Solyc10g006700.1.1	0	94.2159	0	0	294.163	205.212
Solyc10g006650.3.1	30.6827	32.5217	0	0	0	0
Solyc10g006480.2.1	0	44.2311	0	23.352	46.0332	0
Solyc10g006070.3.1	32.4109	34.3534	0	0	0	0
Solyc10g006030.3.1	35.0425	0	36.8838	0	0	40.4504
Solyc10g005870.4.1	0	0	0	0	75.1445	39.3163
Solyc10g005310.3.1	0	23.634	23.4692	0	0	0
Solyc09g098770.2.1	20.3095	43.0535	0	0	0	0
Solyc09g098510.3.1	54.5754	115.693	28.7215	30.5402	60.2031	0
Solyc09g098030.4.1	4600.88	2654.62	5838.49	5875.99	4052.06	4282.98
Solyc09g098010.3.1	860.134	749.61	1146.75	534.81	484.958	88.2554
Solyc09g092550.4.1	296.507	130.046	258.279	183.089	157.902	106.22
Solyc09g092450.3.1	38.5577	27.2458	40.5837	14.3846	14.1779	14.836
Solyc09g092380.3.1	8.64973	0	0	9.68074	19.0834	0
Solyc09g092030.4.1	0	0	20.9105	44.4693	0	22.9325
Solyc09g091560.3.1	0	14.3838	0	0	14.9698	15.6647
Solyc09g091470.3.1	0	0	34.8368	18.5214	18.2553	19.1027
Solyc09g089680.4.1	24.8483	26.3376	0	0	0	0
Solyc09g082860.3.1	0	0	0	0	19.2151	40.2141
Solyc09g082690.3.1	0	19.9688	39.6591	0	0	0
Solyc09g061633.1.1	52.3958	55.5362	0	117.282	115.598	60.4818
Solyc09g018650.3.1	50595.4	53627.9	55916.6	49108.5	45997.4	45011
Solyc09g011860.4.1	13.9692	14.8065	0	0	0	0
Solyc09g011690.4.1	33.5719	17.7921	70.6719	18.7868	18.5169	0
Solyc09g011670.4.1	0	0	0	49.843	0	12.8519
Solyc09g011630.3.1	61.2508	194.766	0	102.827	0	35.3516
Solyc09g011490.3.1	0	0	0	0	82.0455	42.927
Solyc09g011420.3.1	0	45.2089	44.8937	95.473	47.0508	0
Solyc09g010800.5.1.1	36.6478	233.066	192.867	82.0321	121.281	126.91
Solyc09g010630.3.1	55.7582	88.6503	14.672	62.4044	153.77	64.3631
Solyc09g009100.4.1	50.2294	53.2399	52.8687	149.911	221.636	154.616
Solyc09g008335.1.1	57.4427	60.8856	0	0	0	0
Solyc09g007920.4.1	11.0623	11.7254	11.6436	0	12.2031	0
Solyc09g007900.4.1	26.7753	56.7603	14.0911	29.9668	29.5364	0
Solyc09g007420.4.1	14611.9	18675.6	14158.3	21363	28945.7	25778.7
Solyc09g007010.1.1	136.666	434.571	215.77	0	75.3793	157.757
Solyc09g005810.4.1	0	0	27.356	29.0883	0	30.0013
Solyc09g005700.3.1	524.415	277.923	627.239	426.853	368.132	357.704
Solyc09g005250.3.1	22.8889	24.2608	0	0	0	0
Solyc09g005080.1.1	253.517	148.254	211.63	450.062	250.729	454.097
Solyc08g078890.3.1	0	0	0	41.7627	0	43.0735
Solyc08g078690.3.1	0	64.4406	127.982	34.0217	0	0
Solyc08g078510.3.1	0	0	0	0	23.5254	49.2348
Solyc08g077980.4.1	0	30.6306	30.4169	0	0	0
Solyc08g077480.4.1	0	80.5694	0	127.611	83.8518	87.7441
Solyc08g077430.3.1	0	0	0	7.85227	0	8.09873
Solyc08g077220.3.1	0	23.5221	0	223.535	73.4413	102.467
Solyc08g077210.4.1	28.094	44.6668	14.7851	125.771	154.955	97.2889
Solyc08g076850.3.1	0	0	0	0	35.1624	36.7945
Solyc08g076580.3.1	519.258	0	45.5452	145.288	95.4672	199.797
Solyc08g076320.3.1	16.1178	0	16.9647	0	0	0
Solyc08g076310.3.1	44.7473	11.8573	23.5493	0	0	0
Solyc08g075890.3.1	11.71	0	12.3253	0	0	0
Solyc08g075860.3.1	20.7462	21.9897	0	0	0	0
Solyc08g069030.4.1	0	18.3363	36.4169	0	0	0
Solyc08g068400.4.1	0	0	0	52.0331	0	53.6663
Solyc08g068180.3.1	0	0	54.9733	0	57.6148	120.578
Solyc08g068150.4.1	45.3662	0	0	25.3868	0	52.3673
Solyc08g068140.4.1	21.5788	22.8722	22.7127	0	0	24.9089
Solyc08g068130.1.1	278.554	369.062	219.893	857.331	460.918	482.313
Solyc08g067820.3.1	1793.37	1684.09	1539.89	2605.75	1943.59	1797.74
Solyc08g067500.1.1	617.2	93.4561	185.609	197.362	389.054	0
Solyc08g067390.4.1	31.7213	0	66.7761	0	34.9923	146.466
Solyc08g067370.1.1	25.25	53.5268	0	0	0	0
Solyc08g067050.3.1	18.0715	19.1546	0	0	19.935	0
Solyc08g067040.4.1	26.4835	14.0354	0	0	29.2144	0
Solyc08g066870.4.1	0	14.3898	14.2894	0	0	15.6712
Solyc08g066790.4.1	22.2146	11.773	46.7636	24.8624	122.526	25.6428
Solyc08g066750.3.1	0	0	0	18.587	0	19.1704
Solyc08g066700.3.1	0	0	0	25.8335	25.4624	53.2886
Solyc08g066210.3.1	44.8085	18.9976	28.2977	20.0598	19.7716	62.0682
Solyc08g065890.3.1	0	15.4514	0	0	16.0809	16.8274
Solyc08g065190.3.1	35.6132	0	18.7423	39.8582	19.6428	0
Solyc08g062820.3.1	0	0	27.0558	57.5382	56.7117	0
Solyc08g062630.3.1	0	0	0	11.3126	0	11.6677
Solyc08g029110.3.1	25.0189	0	0	28.001	0	28.8799
Solyc08g022240.1.1	22.6362	47.9858	47.6511	25.3343	0	0
Solyc08g014370.1.1	163.794	108.507	215.501	22.9147	112.928	47.2679
Solyc08g014310.3.1	55.0332	116.663	260.662	30.7965	30.3541	31.7631
Solyc08g014290.1.1	0	0	0	0	30.4563	63.74
Solyc08g008370.3.1	78.7038	104.276	41.4196	220.212	151.934	90.8496
Solyc08g008010.4.1	26.8631	0	84.8237	0	59.2663	31.0087
Solyc08g005960.2.1	0	84.588	83.9981	0	0	92.1206
Solyc08g005220.4.1	184.384	86.8599	237.199	183.432	158.198	47.2974
Solyc08g005200.3.1	0	44.9169	22.3018	23.7141	23.3734	24.4584
Solyc08g005190.4.1	1254.11	1905.61	1901.55	2120.11	1499.52	1599.5
Solyc08g005090.2.1	924.504	1405.96	1565.39	224.935	354.726	46.399
Solyc07g150103.1.1	51.1298	0	0	28.6121	0	29.5102
Solyc07g066580.3.1	18.9157	60.1482	19.9096	0	0	0
Solyc07g065840.2.1	134.205	170.699	113.006	165.222	118.436	77.4582
Solyc07g064160.3.1	0	0	0	22.7726	0	23.4873
Solyc07g064130.2.1	0	101.21	201.009	26.7172	26.3334	27.5557
Solyc07g063870.3.1	0	22.1861	66.0943	46.8531	184.72	24.1618
Solyc07g063270.3.1	0	0	0	0	18.0549	18.893
Solyc07g063240.4.1	15.9999	0	0	35.814	0	55.4072
Solyc07g063160.2.1	0	51.2768	0	162.431	53.3659	167.529
Solyc07g063150.3.1	27.6442	14.6505	0	0	0	0
Solyc07g062930.3.1	0	0	0	147.922	24.2996	152.565
Solyc07g062700.3.1	31.599	33.4929	16.6297	17.6827	17.4287	18.2378
Solyc07g062650.4.1	42.1591	0	44.3743	94.3686	116.266	145.996
Solyc07g062490.1.1	0	77.7756	154.466	0	0	0
Solyc07g062460.4.1	21.2022	179.784	44.6325	1020.36	537.936	416.061
Solyc07g062270.3.1	18.2729	0	38.466	0	0	21.0928
Solyc07g062130.3.1	46.9743	87.132	0	26.2867	51.8182	94.8912
Solyc07g056330.3.1	24.3142	0	0	54.4246	0	28.0664
Solyc07g056200.3.1	0	44.5714	0	0	46.3873	48.5405
Solyc07g056000.2.1	25.4657	53.984	26.8038	85.5032	84.275	58.7913
Solyc07g055990.3.1	0	28.0142	0	29.5805	0	61.0179
Solyc07g054720.2.1	1591.75	869.142	1929.24	593.828	319.254	1893.08
Solyc07g054060.3.1	0	0	0	0	17.0429	17.834
Solyc07g053740.1.1	48.3773	0	0	108.287	0	111.686
Solyc07g053720.3.1	0	18.2977	0	0	38.0864	19.9271
Solyc07g053650.4.1	0	0	0	11.0172	10.859	56.8151
Solyc07g053640.1.1	89.6169	94.9882	70.7443	0	0	25.8617
Solyc07g053615.1.1	0	45.8046	22.7426	48.3654	0	0
Solyc07g053600.3.1	0	0	0	21.8508	0	11.2683
Solyc07g053570.4.1	0	37.1627	18.4518	0	0	0
Solyc07g053550.3.1	587.021	388.878	154.466	246.372	242.833	84.7015
Solyc07g053130.4.1	174.653	111.072	110.298	39.0941	64.2209	40.3212
Solyc07g052600.3.1	567.962	623.503	491.054	703.767	626.529	679.026
Solyc07g049730.3.1	26.8191	0	28.2283	0	0	0
Solyc07g049360.3.1	153.032	486.611	375.836	0	168.812	176.648
Solyc07g049350.3.1	810.758	565.649	961.379	287.151	407.558	189.545
Solyc07g049270.4.1	207.594	73.3453	0	77.4459	76.3335	399.384
Solyc07g049150.2.1	92.3071	228.292	97.1573	172.183	169.71	0
Solyc07g047800.3.1	0	0	0	26.1277	51.5047	53.8955
Solyc07g042995.1.1	0	0	0	0	53.5238	56.0083
Solyc07g042570.3.1	348.008	307.389	366.294	681.606	607.833	368.238
Solyc07g042550.3.1	33.9191	11.984	47.6018	12.654	24.9445	39.1536
Solyc07g041780.3.1	25.7253	190.87	54.1541	0	28.3781	0
Solyc07g017825.1.1	183.239	323.703	450.024	68.3601	606.403	0
Solyc07g017610.3.1	36.4038	57.8785	19.1583	20.3715	60.2365	31.5163
Solyc07g017290.4.1	0	0	19.6378	20.8813	0	21.5367
Solyc07g015870.4.1	65.9956	0	0	0	24.267	50.7868
Solyc07g009500.3.1	124.242	0	915.389	0	137.053	143.415
Solyc07g009340.2.1	589.832	271.819	458.87	545.331	735.523	473.64
Solyc07g008950.4.1	12.2342	64.8371	25.754	0	13.4957	0
Solyc07g007830.4.1	0	21.9204	65.3025	0	0	0
Solyc07g007750.3.1	503.064	373.251	105.899	168.908	277.47	348.419
Solyc07g006280.3.1	0	64.6603	0	22.7584	22.4315	0
Solyc07g006240.4.1	0	0	31.5281	33.5245	66.086	0
Solyc07g006220.2.1	0	0	27.0135	28.7241	0	29.6256
Solyc07g005690.3.1	81.0372	85.8942	0	68.0223	22.3484	23.3858
Solyc07g005460.4.1	371.257	342.182	594.642	234.853	213.674	540.347
Solyc07g005440.1.1	0	27.2672	27.077	0	0	0
Solyc07g005000.3.1	12.081	51.2202	25.4315	27.0419	0	0
Solyc06g084480.3.1	10.3928	0	10.9389	0	0	11.9967
Solyc06g076640.3.1	0	0	0	92.0034	0	23.7228
Solyc06g076090.3.1	175.4	116.195	138.462	98.1534	96.7435	101.234
Solyc06g075690.3.1	19.3738	0	0	21.683	0	22.3636
Solyc06g075610.1.1	35.0425	18.5714	18.4419	0	0	60.6756
Solyc06g075480.4.1	16.9158	107.578	106.828	37.8642	0	19.5263
Solyc06g074820.3.1	0	31.9244	31.7018	0	33.225	69.5346
Solyc06g074720.4.1	24.1886	0	0	27.0718	26.6829	0
Solyc06g074620.3.1	228.684	103.882	103.157	0	0	37.7107
Solyc06g074400.4.1	0	36.064	0	0	37.5333	19.6377
Solyc06g074010.3.1	10.8072	0	11.375	0	0	0
Solyc06g073470.3.1	225.64	282.648	453.401	206.619	362.047	686.67
Solyc06g073330.4.1	0	14.9017	0	15.7348	31.0176	0
Solyc06g073320.3.1	0	0	0	16.0373	15.8069	0
Solyc06g072830.4.1	0	39.1065	38.8338	0	0	0
Solyc06g072650.1.1	191.812	0	134.594	71.5582	0	0
Solyc06g072600.3.1	0	0	0	0	59.8051	62.5811
Solyc06g072580.3.1	2394.01	3996.06	3273.75	2004.25	2058.63	1153.25
Solyc06g072350.3.1	38.3623	81.3232	40.3781	0	0	88.5651
Solyc06g072300.4.1	0	6.70117	6.65444	21.2275	6.97418	7.29791
Solyc06g072110.4.1	10.9296	0	11.5039	12.2324	0	0
Solyc06g072040.1.1	46.9239	0	49.3895	0	0	108.331
Solyc06g072017.1.1	0	0	49.2486	0	51.6149	108.022
Solyc06g071890.3.1	0	0	80.9454	0	127.252	44.3864
Solyc06g071860.3.1	0	0	0	15.4566	15.2346	0
Solyc06g071810.1.1	34.9306	18.5121	18.383	19.5471	19.2663	0
Solyc06g071440.4.1	0	0	0	27.9159	27.5149	0
Solyc06g071330.4.1	14.8617	15.7525	0	0	0	0
Solyc06g071050.4.1	0	59.7348	0	0	31.0843	32.5271
Solyc06g069900.3.1	0	57.7024	85.95	0	90.0798	31.4204
Solyc06g069520.3.1	51.6532	109.498	0	0	113.959	0
Solyc06g069490.3.1	46.8234	0	0	52.4045	25.8259	81.074
Solyc06g069480.3.1	590.367	808.262	730.13	407.454	640.391	516.785
Solyc06g069020.4.1	0	18.3267	18.1989	0	0	19.9587
Solyc06g069010.3.1	73.7626	52.1225	51.759	0	108.492	0
Solyc06g068840.3.1	15.032	15.9329	0	16.8237	16.5821	0
Solyc06g068780.3.1	42.9317	45.5048	0	0	0	0
Solyc06g068680.3.1	0	37.6796	24.9445	0	39.2147	27.3566
Solyc06g068460.3.1	19.927	21.1213	62.9221	44.6043	21.9818	0
Solyc06g068140.3.1	99.9994	42.3972	0	0	22.0622	0
Solyc06g068090.3.1	0	0	0	12.2651	0	12.65
Solyc06g066853.1.1	0	0	0	23.0009	68.0114	0
Solyc06g066770.1.1	0	0	31.271	0	32.7736	34.2949
Solyc06g066600.3.1	16.6496	17.6476	0	37.2684	0	38.4382
Solyc06g065430.3.1	0	23.6823	47.0344	25.0064	0	0
Solyc06g064940.3.1	55.8294	14.7939	14.6907	0	15.3966	16.1113
Solyc06g064910.3.1	9.30227	0	9.79105	0	10.2615	0
Solyc06g062500.4.1	39.8056	42.1914	0	0	0	137.846
Solyc06g060570.3.1	1331.97	952.968	841.175	3018.74	3489.64	4458.83
Solyc06g053450.4.1	0	14.3128	28.4259	0	0	31.1746
Solyc06g051920.4.1	24.6708	65.3736	77.9012	276.114	81.6444	242.063
Solyc06g050130.3.1	0	19.9573	19.8182	0	41.5408	0
Solyc06g048950.3.1	9.99994	10.5993	0	0	0	0
Solyc06g036310.3.1	35.6907	75.6598	0	39.9449	196.856	41.1987
Solyc06g011380.2.1	0	47.8866	0	0	49.8376	52.1509
Solyc06g009270.3.1	0	18.4727	0	19.5055	19.2253	20.1177
Solyc06g008850.3.1	43.2715	15.2883	45.5452	0	63.6448	0
Solyc06g008300.4.1	9.56262	20.2715	40.2603	21.4049	21.0974	0
Solyc06g008170.3.1	709.41	2432.71	1054.14	2475.31	2808.02	1204.25
Solyc06g008040.3.1	0	0	0	15.6277	7.70159	0
Solyc06g007700.4.1	94.2523	24.9753	0	26.3717	25.9929	0
Solyc06g007640.3.1	0	0	16.9898	18.0656	0	18.6327
Solyc06g007620.3.1	0	114.361	28.3908	0	0	62.2723
Solyc06g007340.3.1	50.3064	79.9824	158.849	28.1514	0	0
Solyc06g007110.3.1	0	0	0	17.7942	70.1543	91.7634
Solyc06g006110.3.1	0	20.6815	20.5373	0	0	0
Solyc06g006080.3.1	0	0	0	0	14.8287	15.517
Solyc06g005465.1.1	31.5686	66.9214	99.6821	141.326	69.6479	182.202
Solyc06g005260.3.1	205.427	72.5797	72.0736	76.6375	0	0
Solyc06g005170.3.1	40.3193	0	21.219	45.1252	0	0
Solyc06g005060.3.1	44.0463	31.1242	15.4536	16.4321	16.1961	84.7394
Solyc05g056620.2.1	0	25.5255	0	0	79.6962	27.7985
Solyc05g052040.1.1	29.8723	126.651	125.768	200.598	296.574	275.858
Solyc05g051735.1.1	208.032	147.001	72.9878	0	0	0
Solyc05g050910.3.1	98.6163	209.054	186.837	132.445	43.5142	204.903
Solyc05g050120.3.1	15.1291	16.0358	15.924	16.9324	0	0
Solyc05g018130.3.1	23.0822	24.4656	24.295	0	0	0
Solyc05g012590.4.1	163.318	173.107	0	0	0	0
Solyc05g007560.3.1	0	0	0	47.7365	47.0508	0
Solyc05g007510.4.1	8.59308	9.10812	45.223	0	0	9.9192
Solyc05g007490.3.1	13.3931	0	14.0969	14.9895	14.7742	77.3001
Solyc05g007460.3.1	20.4615	65.0637	21.5366	206.104	67.7144	165.334
Solyc05g007160.3.1	11.6353	12.3326	12.2466	13.0221	0	0
Solyc05g006980.3.1	22.2221	0	23.3897	0	0	0
Solyc05g006490.4.1	12.9592	13.7359	0	0	0	0
Solyc05g005780.3.1	10.6251	0	11.1834	0	0	0
Solyc04g150161.1.1	65.9071	116.429	46.2468	0	0	50.7188
Solyc04g150160.1.1	18.1716	0	19.1264	0	0	0
Solyc04g150104.1.1	23.3119	24.7091	0	0	0	26.9094
Solyc04g080280.3.1	0	0	0	0	37.9267	59.5308
Solyc04g079710.4.1	13.9218	29.5125	0	15.5812	0	0
Solyc04g078820.4.1	23.2623	24.6565	48.9691	0	25.661	26.8522
Solyc04g077980.1.1	41.8899	133.202	44.091	93.766	0	145.064
Solyc04g077230.1.1	118079	78029.6	81628.3	73908.2	97289.6	89689.9
Solyc04g077050.3.1	120379	86311.1	65810.5	92448.3	83868.9	64507.8
Solyc04g077040.3.1	59.1342	41.7857	20.7471	0	0	11.3767
Solyc04g077020.3.1	1505.63	2100.89	1705.1	4479.35	4919.58	4905.95
Solyc04g076860.3.1	12.1032	0	0	27.0918	13.3513	0
Solyc04g076850.3.1	69648.5	73183	69775.4	89338.7	98320.4	90338.9
Solyc04g076380.4.1	83.1577	50.3668	0	39.887	52.4188	123.417
Solyc04g076340.3.1	1878.18	2551.78	2551.95	821.709	1732.82	1517.62
Solyc04g076270.1.1	60997.6	71612.9	60222.8	68530.7	64668.6	66147.8
Solyc04g076040.3.1	22.2825	23.618	23.4533	24.9384	24.5802	0
Solyc04g074440.1.1	103.797	0	109.251	116.169	38.1667	39.9384
Solyc04g074430.2.1	84.102	0	0	282.38	92.7745	0
Solyc04g074420.1.1	242.961	128.762	127.864	1359.61	268.015	420.684
Solyc04g074410.2.1	33288.8	18660.2	35111.5	120058	105194	134552
Solyc04g074310.4.1	277.651	392.389	389.653	4246.85	3757.05	9721.79
Solyc04g074167.1.1	0	0	0	218.508	215.369	150.244
Solyc04g074000.3.1	9.61025	0	20.2304	0	0	11.0933
Solyc04g073990.3.1	23.6651	0	49.8171	0	78.3162	27.3172
Solyc04g072900.1.1	0	0	0	46.1753	45.512	0
Solyc04g072450.3.1	72.0083	38.1621	265.272	282.07	238.301	290.923
Solyc04g071260.3.1	0	0	0	27.5389	0	28.4033
Solyc04g071083.1.1	185.893	153.249	130.44	138.7	22.7847	119.212
Solyc04g071070.2.1	107.189	142.017	112.821	29.9913	59.121	30.9327
Solyc04g055170.3.1	47.0585	0	0	52.6677	77.8667	27.1604
Solyc04g054450.1.1	166.237	54.2155	134.594	57.2466	183.379	0
Solyc04g051830.4.1	0	0	0	23.7601	23.4188	24.5059
Solyc04g051370.4.1	17.456	0	18.3732	0	0	0
Solyc04g017750.4.1	11.1374	0	23.4453	0	0	12.8562
Solyc04g016210.4.1	138.008	121.899	121.049	180.2	228.358	265.509
Solyc04g015360.3.1	0	0	0	91.6017	45.1429	0
Solyc04g015210.4.1	9.89436	52.4369	83.314	99.6635	76.4026	45.6852
Solyc04g015100.3.1	345.059	81.2757	181.595	557.828	570.962	110.642
Solyc04g014730.4.1	21.1612	0	22.2731	0	0	0
Solyc04g014640.2.1	0	177.981	0	125.288	246.977	64.6102
Solyc04g014617.1.1	0	0	0	0	85.0342	88.9814
Solyc04g014470.3.1	406.945	345.069	228.442	546.542	658.4	313.164
Solyc04g014350.1.1	3742.92	4384.86	4976.32	2645.72	2933.68	5684.92
Solyc04g014290.1.1	1790.79	1298.72	1190.46	632.92	1975.46	1523.17
Solyc04g012160.4.1	0	29.8162	29.6083	0	0	0
Solyc04g011600.4.1	20.5512	43.566	43.2622	23.0009	0	0
Solyc04g011510.4.1	30.8269	0	0	34.5013	0	35.5842
Solyc04g011440.4.1	0	0	13.678	0	14.3352	45.0019
Solyc04g011390.1.1	210.255	0	553.257	0	0	0
Solyc04g009770.3.1	314.878	259.584	276.186	371.988	482.428	444.243
Solyc04g009620.4.1	0	41.437	41.1481	21.8769	107.813	67.6905
Solyc04g009380.3.1	73.4872	25.9639	0	27.4155	27.0217	0
Solyc04g009190.3.1	0	0	71.6993	114.359	37.5722	39.3163
Solyc04g008740.3.1	0	42.9383	14.2129	15.113	29.7917	15.5873
Solyc04g008710.4.1	0	81.2282	161.324	42.8848	0	0
Solyc04g008580.3.1	0	0	0	43.2894	42.6675	0
Solyc04g008310.3.1	92.8515	49.2083	48.8652	155.878	204.852	133.976
Solyc04g007750.4.1	0	41.437	0	87.5074	129.376	90.2541
Solyc04g007510.4.1	0	0	0	10.0271	0	20.6837
Solyc03g123660.3.1	0	22.5898	22.4323	23.8527	23.5101	0
Solyc03g123590.4.1	0	0	19.2652	40.9703	20.1909	21.1281
Solyc03g123500.4.1	11.3928	24.1512	23.9828	25.5015	12.5676	0
Solyc03g121020.3.1	0	0	15.3232	0	32.119	33.6099
Solyc03g120780.3.1	0	0	0	0	168.289	117.4
Solyc03g120720.3.1	15.3055	16.2229	0	68.5196	0	0
Solyc03g120640.3.1	5212.37	7096.87	5753.87	3557.11	4394.2	6212.43
Solyc03g120630.4.1	18940.2	21023.1	18865.9	25200.7	30129.3	22801.4
Solyc03g120620.3.1	4241.04	3475.31	2950.92	5092.25	2974.77	5937.73
Solyc03g119790.3.1	0	0	0	18.835	18.5644	0
Solyc03g119130.3.1	96.2341	238.005	118.172	125.656	212.315	259.199
Solyc03g118980.2.1	276.093	292.64	58.1199	123.601	213.194	95.61
Solyc03g118180.3.1	0	0	0	0	22.4176	23.4582
Solyc03g114990.2.1	18.818	0	19.8068	21.061	20.7585	0
Solyc03g114900.3.1	21.2572	22.5312	0	0	117.246	0
Solyc03g114850.4.1	0	0	0	14.5962	0	15.0543
Solyc03g114500.4.1	48.0466	67.9017	0	0	35.3341	36.9742
Solyc03g114020.3.1	72.7268	192.714	76.5482	40.6978	40.1132	41.9751
Solyc03g113950.4.1	92.3288	24.4656	0	0	25.4624	26.6443
Solyc03g113920.4.1	14.6102	15.4858	0	0	0	0
Solyc03g113620.3.1	121.661	77.3717	76.8321	0	0	28.0872
Solyc03g113540.3.1	94.2523	199.803	33.0682	316.46	69.3143	72.5318
Solyc03g112520.3.1	0	0	0	0	21.9418	22.9603
Solyc03g097280.4.1	0	10.8609	0	11.4681	11.3034	0
Solyc03g093640.4.1	0	0	0	45.7343	15.0258	0
Solyc03g082590.4.1	300.04	231.289	229.676	992.145	1007.98	1275.17
Solyc03g082520.1.1	0	0	0	103.699	204.418	0
Solyc03g033840.4.1	69.9356	0	147.221	58.7037	19.2868	60.5462
Solyc03g025880.3.1	48.3416	51.239	50.8817	27.0519	133.316	27.9009
Solyc03g006700.3.1	0	54.706	81.4868	28.8823	0	0
Solyc03g006640.3.1	44.0266	23.3327	46.3399	49.2743	0	25.4105
Solyc03g006510.4.1	25.5849	81.3549	0	0	28.2231	0
Solyc03g006070.3.1	136.829	248.622	185.166	240.645	64.6878	112.818
Solyc03g005810.4.1	260.73	165.814	137.215	204.265	316.377	90.2899
Solyc03g005800.4.1	55.5458	88.3125	29.2322	62.1666	0	0
Solyc03g005680.3.1	0	18.7923	18.6612	0	0	0
Solyc03g005220.4.1	0	16.5158	16.4006	0	0	0
Solyc03g005120.3.1	369.367	391.505	362.857	220.477	353.128	227.397
Solyc03g005090.4.1	107.364	37.9331	37.6686	0	0	30.9833
Solyc02g150147.1.1	65.863	69.8106	69.3238	0	0	0
Solyc02g150133.1.1	300.456	212.309	0	56.0448	276.199	173.412
Solyc02g094400.4.1	86.7146	22.978	91.2709	0	0	50.0484
Solyc02g093370.2.1	0	0	0	23.0009	0	23.7228
Solyc02g093290.3.1	0	15.0631	14.9581	0	0	16.4045
Solyc02g093250.3.1	96.2812	34.0173	0	0	106.21	0
Solyc02g093230.4.1	0	99.3305	131.517	104.884	0	108.176
Solyc02g093190.3.1	7.46638	7.91388	15.7174	0	8.2363	0
Solyc02g092790.3.1	95.3482	33.6877	0	142.284	70.1203	440.251
Solyc02g091720.2.1	28.2513	29.9446	0	0	0	32.6112
Solyc02g091630.1.1	24.3865	0	51.3357	0	0	0
Solyc02g091330.4.1	157.439	203.959	220.949	97.8917	443.833	302.893
Solyc02g091030.4.1	35.2433	0	0	0	12.9592	81.3644
Solyc02g090070.3.1	0	0	0	14.2949	14.0896	0
Solyc02g089980.3.1	58.0322	36.9062	12.2163	38.9696	12.8033	66.9879
Solyc02g089760.3.1	83.9943	44.5143	0	0	0	96.9567
Solyc02g089610.2.1	361.43	223.471	317.018	0	166.125	104.302
Solyc02g089280.3.1	0	174.177	34.5924	0	36.2546	75.8749
Solyc02g089250.4.1	55.8136	236.635	176.239	478.908	123.138	257.708
Solyc02g089210.4.1	34.8563	36.9455	0	0	38.4507	0
Solyc02g088940.3.1	32.0624	22.656	11.249	107.652	35.3686	98.6942
Solyc02g088610.4.1	162.47	70.909	100.592	21.3924	21.0851	55.1596
Solyc02g088540.3.1	0	22.2287	22.0737	23.4715	23.1343	0
Solyc02g088430.1.1	40.3441	106.906	191.088	0	89.0088	69.8553
Solyc02g088260.3.1	9.04572	19.1758	19.042	10.1239	0	10.4417
Solyc02g087430.4.1	13.317	0	0	14.9043	0	15.3721
Solyc02g086930.4.1	0	41.9875	20.8474	22.1675	0	68.5898
Solyc02g086880.4.1	0	0	0	22.9434	0	23.6635
Solyc02g086580.4.1	8.36089	0	8.80021	0	0	0
Solyc02g085780.3.1	0	21.9342	0	23.1605	22.8278	23.8874
Solyc02g085730.3.1	210.105	173.21	147.43	182.894	77.2571	188.634
Solyc02g085640.4.1	0	15.5273	15.419	16.3954	0	0
Solyc02g085420.4.1	34.1309	0	17.9621	0	0	19.6991
Solyc02g085290.3.1	33.2993	70.5902	0	0	0	0
Solyc02g084410.3.1	0	0	0	0	30.0017	62.7887
Solyc02g083820.1.1	0	0	0	18.6531	55.1556	0
Solyc02g083760.4.1	22.8729	24.2438	0	76.7978	0	52.8055
Solyc02g083360.1.1	0	0	453.061	96.3501	379.864	99.3742
Solyc02g083320.3.1	0	0	0	67.4185	0	34.7673
Solyc02g083280.4.1	0	223.574	111.007	0	38.7804	0
Solyc02g083060.1.1	83.2482	0	0	186.342	183.665	192.191
Solyc02g082960.3.1	68.9071	36.5186	0	0	228.038	39.7706
Solyc02g082920.4.1	0	0	0	0	35.3341	147.897
Solyc02g082840.3.1	0	11.6429	0	12.2938	0	12.6797
Solyc02g082830.3.1	0	0	0	0	27.8538	29.1467
Solyc02g082740.1.1	0	0	0	64.0652	0	66.0761
Solyc02g082737.1.1	935.082	2058.49	757.088	9177.34	12378.1	12869.6
Solyc02g082730.3.1	0	0	0	0	67.1905	35.1547
Solyc02g082440.2.1	0	12.3655	0	13.0569	12.8693	20.2
Solyc02g081970.4.1	13.3062	14.1037	0	14.8922	0	30.7193
Solyc02g081890.4.1	24.792	26.2779	0	27.7471	164.091	57.2359
Solyc02g081500.3.1	0	0	12.3917	13.1764	12.9871	0
Solyc02g076730.3.1	0	0	0	232.829	152.99	160.091
Solyc02g072150.3.1	19.8366	10.5128	20.8789	0	0	0
Solyc02g071700.3.1	23.6993	25.1197	0	0	0	0
Solyc02g071250.3.1	0	12.2717	12.1861	0	0	0
Solyc02g071120.3.1	212.159	74.9583	208.42	0	62.4098	16.3267
Solyc02g070570.4.1	0	40.9973	81.4227	0	213.338	0
Solyc02g070340.3.1	8.18767	0	8.61788	0	0	18.9024
Solyc02g070310.3.1	40.0486	42.4489	0	0	0	46.229
Solyc02g064800.3.1	72.459	89.6023	50.8442	13.516	253.115	69.701
Solyc02g064740.3.1	0	0	0	14.7546	14.5426	0
Solyc02g064730.3.1	43.1009	274.105	317.559	96.4767	475.454	199.01
Solyc02g063240.4.1	49.0281	311.8	51.6042	905.388	189.293	84.8914
Solyc02g063085.1.1	0	0	46.031	0	144.728	151.446
Solyc02g036480.1.1	0	45.0917	44.7772	47.6127	0	0
Solyc02g024070.3.1	0	93.519	23.2167	98.7475	170.326	63.6543
Solyc02g020980.4.1	4919.97	5393.95	5073.87	4182.64	3124.81	4715.49
Solyc02g005110.3.1	76.9346	190.273	269.924	229.613	113.157	118.41
Solyc01g150164.1.1	214.378	75.7422	0	0	0	0
Solyc01g150101.1.1	55.2185	117.056	0	0	0	0
Solyc01g110460.4.1	0	25.6858	0	67.8045	53.4645	97.9058
Solyc01g110300.4.1	19.8186	21.0065	0	0	21.8623	0
Solyc01g109790.3.1	0	431.107	91.7358	325.149	288.431	234.748
Solyc01g109460.3.1	0	0	36.61	19.4641	95.9228	0
Solyc01g109420.3.1	23.7336	25.1561	24.9806	159.375	0	164.377
Solyc01g109300.3.1	0	17.2107	17.0907	18.173	0	18.7434
Solyc01g108490.3.1	36.9367	0	58.3163	0	0	0
Solyc01g108360.4.1	1421.2	515.341	787.303	586.01	618.85	1511.01
Solyc01g108240.3.1	50.9709	54.0259	0	0	28.1135	0
Solyc01g108150.3.1	13.4425	28.4965	42.4466	15.0448	14.8287	46.5511
Solyc01g108130.4.1	0	71.3386	23.6137	25.109	24.7483	0
Solyc01g107980.3.1	20.9852	0	44.1756	0	0	0
Solyc01g107940.3.1	0	0	0	26.0258	51.3039	13.4213
Solyc01g107910.4.1	32.5072	34.4556	34.2153	0	35.8593	0
Solyc01g107890.3.1	0	11.9061	11.823	0	0	0
Solyc01g107870.3.1	36.0305	50.9201	25.2825	26.8835	39.746	55.4545
Solyc01g107860.3.1	825.152	655.956	506.63	666.977	480.405	423.33
Solyc01g107820.2.1	0	0	18.4715	0	38.7181	20.2577
Solyc01g107730.3.1	1158.13	1337.14	1828.47	1620.21	1711.01	1814.3
Solyc01g107700.4.1	0	0	46.0617	0	96.5499	25.2579
Solyc01g107590.3.1	0	0	23.1079	24.5712	24.2183	0
Solyc01g107510.3.1	0	0	0	8.47009	8.34842	0
Solyc01g107190.3.1	70.16	0	36.9232	0	0	0
Solyc01g106620.2.1	227.513	442.107	598.669	84.8772	125.487	87.5412
Solyc01g106390.3.1	14.9908	15.8893	0	0	0	0
Solyc01g106350.4.1	250.943	187.753	170.907	82.6043	423.373	136.315
Solyc01g106280.3.1	12.2342	12.9674	0	0	0	14.1222
Solyc01g106250.4.1	25.7253	0	54.1541	0	0	0
Solyc01g105990.3.1	0	0	0	0	13.1094	13.718
Solyc01g105930.2.1	0	236.501	117.426	0	0	0
Solyc01g105770.2.1	21.8374	69.4388	68.9545	24.4403	24.0893	25.2074
Solyc01g105410.4.1	26.4942	56.1643	55.7726	0	87.6787	30.5829
Solyc01g105070.3.1	23.614	0	24.8547	0	0	0
Solyc01g104790.4.1	119.272	18.0601	107.605	19.0698	131.571	137.678
Solyc01g104770.4.1	0	0	0	22.8576	90.1172	0
Solyc01g104670.3.1	16.8204	0	17.7042	0	0	19.4162
Solyc01g104560.3.1	20.3725	43.1872	0	0	22.4733	0
Solyc01g104470.3.1	118.518	62.8106	93.5589	99.4834	65.3696	34.202
Solyc01g104170.3.1	45.8418	48.5893	48.2505	0	50.5689	52.9163
Solyc01g104160.4.1	24.0998	25.5442	0	0	26.5849	0
Solyc01g104070.3.1	42.2351	8.9533	26.6726	18.9077	9.31807	9.7506
Solyc01g104050.4.1	13.5817	14.3957	14.2953	0	74.9111	47.033
Solyc01g104020.2.1	35.6132	37.7478	74.969	79.7163	0	82.2184
Solyc01g103990.3.1	63.8905	33.8599	16.8119	8.93824	26.4296	0
Solyc01g103800.3.1	401.332	309.372	192.009	245.001	281.729	336.922
Solyc01g103590.4.1	62.0034	65.7196	65.2613	69.3939	34.1986	71.572
Solyc01g103030.3.1	15.0113	15.9111	0	0	0	51.9839
Solyc01g102910.4.1	67.2816	71.3142	70.8169	150.603	37.1098	38.8324
Solyc01g102895.1.1	46715.9	41823.4	58997.3	26694.1	22035.7	33022.1
Solyc01g102890.4.1	89963.3	70899.3	129114	55134.5	61322	84334.7
Solyc01g102840.3.1	121.082	0	99.1233	105.4	133.568	124.238
Solyc01g102410.3.1	0	0	0	27.022	0	13.9351
Solyc01g101060.4.1	38.9084	1979.54	20.4764	21.7731	128.762	0
Solyc01g100960.3.1	417.06	741.516	509.777	557.115	192.931	124.238
Solyc01g100940.2.1	701.85	1339.05	2068.44	1989.95	1961.37	1026.21
Solyc01g100930.3.1	336.84	89.2572	177.269	235.619	371.575	121.507
Solyc01g100910.3.1	220.536	191.254	147.716	560.962	331.743	439.713
Solyc01g100900.4.1	20.1226	0	42.3598	0	0	23.228
Solyc01g100660.4.1	149920	221236	184892	76375.8	77194	59689.7
Solyc01g100100.4.1	457.938	182.019	1205	0	757.74	1057.22
Solyc01g100040.3.1	0	25.9059	25.7252	27.3542	0	28.2128
Solyc01g099770.3.1	105.015	0	73.6889	78.3551	0	80.8145
Solyc01g099740.4.1	0	0	114.126	182.03	119.61	0
Solyc01g099630.4.1	549.578	979.688	341.814	2040.96	1928.98	1845.5
Solyc01g099160.4.1	12.2846	13.0209	12.9301	0	0	0
Solyc01g098710.3.1	0	14.1094	14.0111	0	0	0
Solyc01g097820.4.1	12.1077	12.8334	0	13.5509	40.0687	27.9524
Solyc01g097520.4.1	57.7461	61.2072	60.7803	0	0	66.6577
Solyc01g097450.3.1	0	0	0	0	56.4463	59.0664
Solyc01g096680.4.1	0	67.1152	33.3236	70.8675	34.9248	36.5459
Solyc01g096450.4.1	0	19.2076	0	0	39.9802	41.836
Solyc01g096270.3.1	0	0	0	0	42.4174	44.3864
Solyc01g096070.3.1	32.9315	0	11.554	0	12.1091	0
Solyc01g094480.4.1	0	0	0	16.7241	16.4839	0
Solyc01g094240.3.1	167.488	59.1756	29.3815	31.242	92.3797	128.89
Solyc01g094170.3.1	0	0	0	19.8001	0	61.2647
Solyc01g091590.3.1	41.8899	0	0	46.883	323.467	0
Solyc01g088100.4.1	33.6523	0	0	12.5545	12.3742	0
Solyc01g086890.3.1	15.8453	16.795	0	0	0	0
Solyc01g086860.3.1	0	83.1715	41.2957	0	43.28	0
Solyc01g086640.2.1	14.5068	15.3762	45.807	0	0	0
Solyc01g057960.3.1	61.0797	517.924	257.156	341.8	943.294	211.517
Solyc01g057120.2.1	2429.61	2575.24	2983.49	1359.61	1786.77	1869.71
Solyc01g011105.1.1	1064.12	729.814	922.376	770.617	276.199	289.02
Solyc01g008960.3.1	39.2694	20.8115	0	0	10.8297	11.3324
Solyc01g008400.3.1	0	0	0	67.3566	331.946	69.4708
Solyc01g008390.3.1	38.9238	13.7522	40.969	43.5633	14.3125	14.9769
Solyc01g008370.3.1	0	50.1308	24.8906	0	0	0
Solyc01g008230.4.1	0	26.8047	26.6178	0	0	0
Solyc01g008130.4.1	378.989	273.889	145.056	154.241	38.0064	338.05
Solyc01g008090.4.1	163.999	173.828	172.616	0	0	0
Solyc01g008010.3.1	120.234	50.9761	0	0	79.5793	0
Solyc01g007980.4.1	0	0	0	0	17.1642	17.9609
Solyc01g007930.4.1	0	25.2474	100.285	0	26.276	27.4957
Solyc01g007870.3.1	254.756	877.58	335.177	498.962	421.539	0
Solyc01g006510.3.1	87.1755	254.101	91.7561	97.5664	24.0412	75.4716
Solyc01g006320.4.1	0	0	43.2622	46.0017	0	47.4456
Solyc01g006000.3.1	0	0	0	0	19.0332	19.9167

## Sheet: 663 down mob-mRNAs from RL
Table S1. The predicted mob-mRNAs in the heterografting system.
mob-mRNA from leaf tissue of lateral branch of rootstock	CKL_1	CKL_2	CKL_3	DL20_1	DL20_2	DL20_3
Solyc12g099650.2.1	0	450.203	179.297	265.302	352.361	0
Solyc12g098960.2.1	69.0043	601.389	122.476	442.994	294.181	426.564
Solyc12g098603.1.1	0	39.029	0	306.66	190.918	71.6506
Solyc12g098600.1.1	0	0	0	260.727	497.785	60.9184
Solyc12g096230.2.1	91.2363	24.0954	23.9905	47.3308	0	88.47
Solyc12g094720.3.1	38.9836	0	30.7521	0	0	0
Solyc12g094640.3.1	54.019	64.1985	106.532	147.123	125.616	39.2858
Solyc12g094385.1.1	210.09	233.035	66.2915	1373.26	2084.45	336.138
Solyc12g089340.2.1	13.238	52.4419	0	103.012	112.873	9.62744
Solyc12g088820.2.1	0	0	0	14.8475	88.7388	13.8764
Solyc12g088670.2.1	88.0831	17.4469	0	17.1356	102.414	48.0445
Solyc12g087840.1.1	4755.83	3053.4	3492.89	0	0	0
Solyc12g062600.1.1	0	0	204.399	0	100.423	94.2205
Solyc12g056910.2.1	0	141.907	353.223	0	0	0
Solyc12g056830.1.1	51.6157	81.7898	0	0	0	0
Solyc12g056410.2.1	30.8221	0	24.3139	0	0	0
Solyc12g055850.2.1	0	52.1488	25.9609	0	0	0
Solyc12g055800.3.1	0	11.6643	0	11.4562	0	10.7069
Solyc12g055720.2.1	0	0	12.2199	0	24.015	11.2659
Solyc12g044730.2.1	62.5872	99.1751	49.3717	340.919	679.188	409.654
Solyc12g044620.2.1	0	0	0	0	47.9218	14.9874
Solyc12g044600.3.1	48.3817	0	63.6095	12.5495	37.5023	23.4574
Solyc12g044330.2.1	485.4	1016.39	656.41	269.798	107.5	428.657
Solyc12g043160.3.1	63.7158	50.4817	150.786	297.486	98.7765	46.338
Solyc12g042770.3.1	0	0	0	46.2806	46.1007	21.6267
Solyc12g042380.2.1	85.1405	0	16.7907	16.5632	0	0
Solyc12g042060.3.1	23.8739	0	0	9.28881	0	17.3625
Solyc12g019710.1.1	109.484	28.9144	0	141.992	0	106.164
Solyc12g017460.1.1	35.015	55.4844	110.486	0	0	0
Solyc12g016210.2.1	115.075	182.347	226.942	380.573	579.791	627.672
Solyc12g014420.2.1	0	0	74.917	18.4755	0	17.267
Solyc12g014390.3.1	85.5152	0	67.4583	99.8164	66.2857	31.0959
Solyc12g014290.2.1	83.0484	65.7989	65.5124	387.748	193.121	362.387
Solyc12g014010.2.1	25.4197	0	60.1566	0	0	36.9734
Solyc12g013910.2.1	1683.49	869.883	1212.53	1366.98	1418.4	1091.25
Solyc12g013680.3.1	13.4115	0	10.5796	0	0	0
Solyc12g013580.3.1	0	0	0	13.8799	27.652	12.9721
Solyc12g013500.2.1	385.2	91.5576	60.7726	0	0	0
Solyc12g011180.3.1	0	0	42.2505	41.6781	0	38.952
Solyc12g011160.2.1	22.769	0	17.9612	0	0	16.559
Solyc12g011030.3.1	0	0	0	57.281	0	53.5344
Solyc12g011023.1.1	0	0	0	0	25.949	48.6928
Solyc12g011010.2.1	29.245	46.3414	23.0698	182.058	90.6752	42.5375
Solyc12g010930.2.1	0	0	0	31.4391	0	29.3827
Solyc12g010870.3.1	0	26.1408	0	0	51.1491	23.995
Solyc12g010540.1.1	0	23.7058	0	0	46.3847	21.7599
Solyc12g010230.2.1	0	24.19	0	47.5167	0	22.2044
Solyc12g010020.3.1	0	0	15.5633	15.3525	0	14.3483
Solyc12g009980.2.1	54.1318	0	0	42.1231	0	39.3679
Solyc12g009840.2.1	14.4809	0	11.4232	0	0	0
Solyc12g009620.2.1	0	0	0	0	24.0438	22.5588
Solyc12g009560.2.1	0	0	0	10.79	0	30.2528
Solyc12g009470.2.1	30.036	0	47.3876	0	0	21.844
Solyc12g009440.2.1	0	55.5846	55.3426	218.371	54.3806	51.0219
Solyc12g009020.2.1	0	0	0	15.3837	15.3239	0
Solyc12g008630.2.1	0	0	0	14.2393	28.368	13.308
Solyc12g008570.3.1	0	27.3845	40.8979	0	0	0
Solyc12g008500.2.1	0	9.86351	0	9.6875	0	9.05386
Solyc12g008460.2.1	33.7971	26.7773	26.6607	26.2995	26.1972	49.1585
Solyc12g008340.2.1	16.9206	0	0	52.6676	52.4629	12.3057
Solyc12g007230.2.1	0	0	0	0	67.8532	21.2208
Solyc12g007010.2.1	0	0	15.1332	14.9281	29.7402	13.9517
Solyc12g006980.2.1	0	28.8738	14.374	0	14.1242	53.0073
Solyc12g006570.2.1	0	16.3449	0	32.1066	0	60.0131
Solyc12g006550.2.1	35.015	27.7422	0	27.2472	54.2826	0
Solyc12g006470.2.1	23.4419	0	18.492	72.9659	36.3412	34.0967
Solyc12g005860.2.1	11.81	0	0	0	18.3086	8.58893
Solyc12g005630.2.1	0	31.1679	31.0322	0	0	0
Solyc12g005470.2.1	0	30.595	76.1545	105.172	104.763	84.2508
Solyc12g005400.3.1	35.9876	14.2564	14.1944	126.018	0	26.1724
Solyc11g072100.2.1	0	0	0	11218.6	11676.7	9714.48
Solyc11g072010.3.1	0	0	0	288.042	168.778	95.0123
Solyc11g071690.3.1	0	0	0	18.0671	35.9938	0
Solyc11g071640.3.1	0	0	0	13.3765	0	25.0032
Solyc11g070050.2.1	0	75.847	0	37.2468	74.204	69.6211
Solyc11g070030.2.1	0	30.6407	30.5073	90.2817	179.862	196.879
Solyc11g069990.2.1	0	8.23696	0	32.3599	76.5561	22.6825
Solyc11g069790.2.1	17.7311	0	0	0	41.232	38.6854
Solyc11g069700.2.1	0	16.8089	16.7357	0	0	0
Solyc11g069400.2.1	76.6979	0	15.1257	74.6038	74.3138	41.8345
Solyc11g069380.2.1	27.9516	11.0729	0	0	43.3324	20.3281
Solyc11g069270.2.1	0	0	0	20.3187	10.1199	0
Solyc11g069090.2.1	16.2758	0	0	12.6651	12.6159	0
Solyc11g069040.3.1	0	0	78.8846	77.8157	77.5133	0
Solyc11g068830.2.1	0	0	0	16.7281	33.3261	0
Solyc11g068515.1.1	0	49.8283	198.445	48.9391	97.4978	91.4762
Solyc11g068500.2.1	0	0	21.8297	0	10.7251	20.1254
Solyc11g068420.2.1	0	33.0406	0	32.451	0	30.3285
Solyc11g068400.2.1	63.6115	151.197	0	0	49.3074	0
Solyc11g068390.1.1	78.5185	124.42	0	427.698	243.449	57.1033
Solyc11g068380.1.1	0	0	122.394	60.368	60.1334	0
Solyc11g067220.2.1	0	149.123	0	73.2309	583.571	684.411
Solyc11g067160.2.1	0	0	0	19.6903	19.6138	0
Solyc11g067150.2.1	135.306	0	0	0	52.4401	24.6007
Solyc11g066820.2.1	0	0	15.1556	0	14.8922	13.9724
Solyc11g066410.2.1	0	32.9346	0	32.3469	96.6636	0
Solyc11g066280.3.1	31.4965	0	0	0	73.2419	137.437
Solyc11g066060.3.1	35.5596	14.0869	14.0255	0	13.7817	0
Solyc11g066050.1.1	0	0	0	28.7494	0	80.6069
Solyc11g065740.2.1	0	0	0	26.9078	0	100.591
Solyc11g065670.1.1	0	61.4648	61.1972	0	0	0
Solyc11g065070.2.1	22.2349	0	0	17.3023	17.235	0
Solyc11g062360.2.1	35.8714	14.2104	0	13.9568	27.8051	39.1317
Solyc11g033283.1.1	0	12.9386	12.8823	0	0	0
Solyc11g030550.3.1	0	308.556	61.4425	242.44	362.247	56.6456
Solyc11g022590.1.1	114.651	181.675	90.4419	0	444.349	0
Solyc11g021060.2.1	0	35.7652	0	35.127	34.9905	98.4883
Solyc11g020840.1.1	145.568	115.333	114.831	0	0	0
Solyc11g018560.2.1	0	0	0	27.0764	0	25.3054
Solyc11g017440.3.1	0	115.912	115.407	75.8955	113.401	141.863
Solyc11g012770.2.1	0	5.41383	0	0	5.29656	9.93887
Solyc11g012700.2.1	0	0	0	11.3402	11.2962	10.5985
Solyc11g012325.1.1	0	0	0	75.2348	0	35.1569
Solyc11g012280.2.1	0	29.1333	29.0064	28.6134	0	0
Solyc11g012260.3.1	87.3408	0	22.9661	0	0	21.1731
Solyc11g011920.2.1	63.2664	50.1257	16.6358	49.2312	98.0798	138.033
Solyc11g011460.2.1	0	0	0	9.96848	9.92974	9.31646
Solyc11g011340.2.1	76.1593	281.59	300.39	0	19.6779	18.4625
Solyc11g010560.3.1	9.09587	0	7.17524	0	0	0
Solyc11g010270.2.1	34.1235	0	0	26.5534	52.9005	24.8166
Solyc11g010250.1.1	364.945	144.572	71.9714	70.9962	0	199.057
Solyc11g010230.2.1	50.4107	79.8803	0	0	117.225	0
Solyc11g009060.2.1	311.348	185.01	184.204	444.176	482.673	283.039
Solyc11g008890.2.1	28.2667	0	22.298	0	21.9104	0
Solyc11g008770.2.1	15.135	11.9914	0	11.7774	11.7316	0
Solyc11g008620.2.1	125.376	0	59.3415	39.025	58.31	0
Solyc11g008480.2.1	0	0	0	23.1403	0	21.6267
Solyc11g008360.3.1	21.6407	0	17.0712	33.6797	33.5488	0
Solyc11g008000.2.1	17.6586	0	0	27.4824	13.6878	12.8424
Solyc11g007990.2.1	73.9378	39.0537	0	19.1784	38.2078	71.696
Solyc11g007610.2.1	0	22.2821	22.1851	0	0	0
Solyc11g007590.3.1	57.9667	45.9267	0	22.5536	22.4659	0
Solyc11g007130.2.1	42.3615	0	16.7083	16.4819	16.4179	46.2117
Solyc11g007060.2.1	0	0	0	9.97506	0	9.32261
Solyc11g006460.3.1	0	0	0	0	17.9007	16.7951
Solyc11g006410.2.1	12.5782	9.96565	0	0	0	0
Solyc11g006340.2.1	0	12.2636	12.2102	0	0	0
Solyc11g005900.2.1	473.073	59.181	137.488	0	0	0
Solyc11g005680.2.1	0	37.6453	37.4814	0	0	0
Solyc11g005670.2.1	0	0	0	0	13.7127	12.8658
Solyc11g005330.2.1	40.6555	16.1056	32.0709	0	0	14.7836
Solyc10g086580.2.1	21.6769	34.349	34.1994	0	0	31.5295
Solyc10g086010.2.1	65.3221	17.2515	17.1764	16.9436	0	0
Solyc10g081040.1.1	0	0	0	0	51.2361	96.1434
Solyc10g080780.2.1	4257.59	2069.96	2366.27	1882.43	1550.09	867.923
Solyc10g080710.2.1	17.0842	67.6788	0	0	0	0
Solyc10g080130.3.1	0	0	0	0	22.2997	62.7672
Solyc10g079880.2.1	0	0	18.1312	0	35.632	16.7156
Solyc10g079820.2.1	1412.55	780.021	607.793	266.47	298.614	311.301
Solyc10g078960.2.1	135.267	285.79	35.5682	0	0	0
Solyc10g078250.1.1	0	0	0	34.2131	68.1603	95.9259
Solyc10g076420.2.1	0	30.3987	0	29.8562	59.4804	0
Solyc10g076270.3.1	35.015	0	13.8107	68.118	0	0
Solyc10g076260.2.1	55.2279	87.5137	0	21.488	42.809	10.0413
Solyc10g075150.2.1	0	0	38.3727	37.8528	37.7057	0
Solyc10g075107.1.1	0	0	0	210.396	0	344.11
Solyc10g074910.2.1	0	0	0	32.3124	0	30.1989
Solyc10g045610.1.1	93.2054	0	73.5247	0	0	0
Solyc10g018810.1.1	0	0	0	0	128.747	120.796
Solyc10g008350.4.1	0	0	0	109.581	0	51.2068
Solyc10g008010.4.1	0	0	0	26.6236	26.5201	24.8822
Solyc10g007990.3.1	29.6014	23.4531	0	23.0346	22.945	21.5279
Solyc10g007740.3.1	0	0	0	13.5991	13.5462	12.7096
Solyc10g007690.3.1	66.4387	78.9586	157.23	0	25.7494	72.4773
Solyc10g007400.4.1	38.5965	15.2899	15.2233	0	0	0
Solyc10g007340.3.1	41.6131	0	16.4132	0	0	0
Solyc10g007180.2.1	0	19.4283	77.3749	57.2449	57.0224	35.6671
Solyc10g007070.4.1	31.702	0	75.024	0	0	0
Solyc10g006970.3.1	188.125	59.6203	59.3607	117.113	233.315	27.3632
Solyc10g006780.4.1	19.9983	0	15.7756	15.5618	0	0
Solyc10g006700.1.1	105.33	0	0	245.889	81.6445	0
Solyc10g006530.4.1	0	0	44.7588	44.1524	0	41.2645
Solyc10g006480.2.1	24.7243	0	0	0	19.1647	17.981
Solyc10g006230.3.1	34.6097	82.2632	0	0	0	75.5107
Solyc10g006030.3.1	124.573	559.29	393.074	484.685	997.79	603.978
Solyc10g005960.1.1	31.1431	0	24.5671	0	0	0
Solyc10g005870.4.1	242.16	95.931	222.865	94.2192	62.5687	117.409
Solyc09g098030.4.1	1956.52	52.252	277.464	564.516	170.401	143.889
Solyc09g098010.3.1	203.846	251.232	0	0	0	0
Solyc09g097910.4.1	24.5061	19.4161	0	0	18.9955	0
Solyc09g097780.2.1	1163.36	1466.37	1418.28	1357.91	1024.72	769.147
Solyc09g092550.4.1	72.6932	67.1936	76.4584	84.8502	122.085	96.9226
Solyc09g092450.3.1	30.4598	0	0	35.5537	0	11.0761
Solyc09g092380.3.1	10.2496	24.3622	0	0	0	0
Solyc09g092110.4.1	90.8099	0	0	70.6644	70.3898	0
Solyc09g089540.4.1	3174.54	7613.49	5549.9	3738.82	3325.26	8423.69
Solyc09g089530.3.1	18343.3	16737.1	9310.62	7955.97	2971.89	6943.52
Solyc09g089490.4.1	76.8116	121.715	242.37	0	59.5392	55.862
Solyc09g084490.4.1	68.3069	1136.5	538.837	425.228	105.894	695.477
Solyc09g084480.3.1	74.4572	0	58.7352	0	0	0
Solyc09g084470.3.1	62.1866	49.2702	0	96.782	0	0
Solyc09g084440.2.1	66.8961	159.004	369.395	364.39	103.707	194.603
Solyc09g083150.4.1	182.473	28.9144	57.5771	56.7969	0	53.082
Solyc09g082860.3.1	20.6408	16.3536	0	16.0618	0	0
Solyc09g082730.5.1	0	21.8551	0	21.4651	0	40.1223
Solyc09g082650.4.1	0	28.2772	28.1541	27.7726	0	51.9121
Solyc09g082110.4.1	39.0227	61.8351	0	0	0	0
Solyc09g065910.3.1	364.945	0	287.885	0	0	0
Solyc09g018650.3.1	72254.8	48729.7	49985.3	55823.4	60574.2	51345.2
Solyc09g011810.3.1	26.05	41.2786	20.5495	0	0	0
Solyc09g011720.3.1	25.4446	0	10.0359	0	0	0
Solyc09g011490.3.1	0	104.741	34.7617	0	68.3148	0
Solyc09g011080.3.1	23.8446	37.7839	18.8097	0	0	17.3412
Solyc09g010970.4.1	0	0	0	0	28.1823	79.325
Solyc09g010800.5.1.1	0	0	0	0	134.645	63.1646
Solyc09g010630.3.1	0	0	13.0301	25.7071	25.6072	12.0128
Solyc09g010160.3.1	223.372	389.348	317.17	312.873	623.314	422.368
Solyc09g009100.4.1	0	0	0	30.8774	61.5147	57.7155
Solyc09g008335.1.1	0	53.9297	53.6949	0	0	0
Solyc09g007900.4.1	15.8639	12.5689	0	0	0	11.5372
Solyc09g007420.4.1	505.126	3690.82	3564.06	1179.2	2066.46	3571.54
Solyc09g007170.4.1	22.5575	0	35.5889	0	34.9702	0
Solyc09g007030.3.1	31.6246	0	8.31565	0	8.1711	0
Solyc09g007010.1.1	1214.58	64.1539	255.498	0	0	0
Solyc09g005700.3.1	141.231	0	133.691	153.859	21.8945	61.6268
Solyc09g005260.4.1	21.9834	0	17.3415	102.639	0	0
Solyc09g005250.3.1	81.3677	64.4673	85.5821	63.3169	21.0236	19.7252
Solyc09g005080.1.1	321.126	106.695	196.118	161.217	192.709	113.004
Solyc08g083060.3.1	16.2758	51.581	25.6782	139.317	88.3115	118.367
Solyc08g078020.1.1	84.6768	0	133.594	0	0	0
Solyc08g077880.3.1	31.1431	24.6746	98.2686	0	96.5604	0
Solyc08g077480.4.1	0	0	0	140.183	104.728	32.7534
Solyc08g077370.4.1	0	0	0	0	89.4635	20.9845
Solyc08g077220.3.1	157.781	62.5045	165.953	61.3891	81.5341	76.4984
Solyc08g077210.4.1	416.131	184.631	105.044	181.337	309.655	399.479
Solyc08g076970.3.1	0	191.623	152.631	75.2816	18.7473	123.126
Solyc08g076580.3.1	51.2753	121.875	80.8966	0	158.981	223.743
Solyc08g076360.4.1	26.0152	0	20.522	0	0	0
Solyc08g076310.3.1	13.256	21.0054	10.457	0	0	0
Solyc08g075890.3.1	41.628	10.9939	54.7301	0	0	0
Solyc08g075860.3.1	24.5836	0	19.3927	0	0	0
Solyc08g074290.3.1	0	31.4866	62.699	0	0	0
Solyc08g069030.4.1	40.9986	16.2415	16.1708	47.855	31.7794	14.9083
Solyc08g068150.4.1	53.7575	106.479	63.6095	0	0	97.7391
Solyc08g067960.3.1	0	0	8.5048	8.38956	16.7139	0
Solyc08g067820.3.1	1193.03	664.616	764.657	1523.1	838.061	840.528
Solyc08g067540.1.1	3319.19	1102.81	1098.01	833.178	663.952	622.946
Solyc08g067050.3.1	0	0	50.6774	16.6636	16.5988	0
Solyc08g067040.4.1	0	49.7277	12.3778	12.2101	12.1626	34.2343
Solyc08g066850.3.1	12.6437	30.0526	9.97391	0	29.4016	0
Solyc08g066790.4.1	131.618	0	10.3826	20.4838	81.6169	0
Solyc08g066750.3.1	0	0	0	15.3136	15.2541	0
Solyc08g066210.3.1	31.8579	16.8272	8.37699	0	8.23138	7.72299
Solyc08g065430.3.1	0	0	0	0	61.3998	19.2026
Solyc08g065220.3.1	40.8907	40.4969	32.2565	47.7292	47.5437	66.9109
Solyc08g061890.4.1	0	41.5572	0	13.6052	0	25.4306
Solyc08g028880.3.1	231.349	0	182.499	0	0	168.251
Solyc08g016210.3.1	0	11.1978	11.149	0	0	0
Solyc08g014570.3.1	15.691	37.2958	24.7556	12.2101	0	11.4114
Solyc08g014440.4.1	116.089	18.3954	91.5765	0	0	0
Solyc08g008370.3.1	116.577	55.4179	73.5688	0	0	0
Solyc08g007805.1.1	0	117.534	117.022	0	0	107.886
Solyc08g007040.3.1	58.1836	0	0	0	135.3	42.3146
Solyc08g006930.3.1	0	0	0	45.276	45.1001	0
Solyc08g006540.4.1	0	0	0	153.059	91.4782	85.8284
Solyc08g005960.2.1	0	0	149.196	956.635	1099.52	825.289
Solyc08g005230.3.1	28.4737	0	44.9228	0	44.1419	20.7078
Solyc08g005220.4.1	631.189	615.493	976.671	264.473	150.54	211.864
Solyc08g005200.3.1	25.1077	39.7854	39.6121	19.5377	0	36.5196
Solyc08g005190.4.1	1870.59	1144.48	1024.73	784.413	781.364	461.026
Solyc08g005090.2.1	95.2614	150.95	0	0	73.8403	34.6399
Solyc07g065840.2.1	143.126	50.3991	37.6348	98.9996	0	57.8276
Solyc07g065630.4.1	3.26227	0	2.57343	0	0	0
Solyc07g063870.3.1	74.4097	0	0	38.6016	19.2258	0
Solyc07g063270.3.1	0	0	0	0	15.0334	14.1049
Solyc07g063240.4.1	0	0	14.956	44.2601	29.392	27.5767
Solyc07g063160.2.1	0	181.675	0	44.6082	44.4349	0
Solyc07g062930.3.1	26.1025	186.128	123.545	345.302	445.124	379.666
Solyc07g062700.3.1	37.4438	59.3331	0	29.1372	43.5359	0
Solyc07g062650.4.1	49.9571	118.742	39.4085	77.749	96.8086	18.1659
Solyc07g062460.4.1	0	99.5277	79.2755	58.651	155.795	54.8148
Solyc07g062270.3.1	0	17.1554	17.0807	16.8492	33.5675	31.4943
Solyc07g062130.3.1	41.7472	0	10.9774	21.6573	53.9327	0
Solyc07g062070.3.1	0	15.5211	0	15.2441	0	56.9882
Solyc07g062060.3.1	111.153	29.3554	0	0	28.7196	26.9458
Solyc07g056570.1.1	0	33.8766	16.8646	33.2721	49.7142	0
Solyc07g056500.4.1	39.5791	0	0	0	30.6791	57.5685
Solyc07g056200.3.1	149.487	0	39.3074	0	38.6241	0
Solyc07g056040.3.1	35.6248	28.2254	28.1025	0	0	25.9085
Solyc07g056020.3.1	9.73126	0	15.3529	15.1449	15.086	0
Solyc07g056000.2.1	60.3519	95.6331	47.6084	46.9633	23.3904	87.7831
Solyc07g055930.3.1	0	0	0	27.3087	27.2026	0
Solyc07g055640.1.1	0	0	12.4079	12.2397	12.1922	0
Solyc07g054720.2.1	457.255	271.711	495.967	0	0	0
Solyc07g054060.3.1	18.3074	0	43.3252	14.2461	14.1907	0
Solyc07g053670.3.1	0	0	0	37.7112	112.694	0
Solyc07g053550.3.1	347.8	206.67	205.77	67.6608	202.194	126.47
Solyc07g053150.3.1	0	0	0	72.5285	0	33.8923
Solyc07g053130.4.1	869.222	306.08	489.773	365.037	235.282	250.853
Solyc07g052690.4.1	0	0	0	0	14.5611	13.6617
Solyc07g052600.3.1	552.834	152.351	227.531	486.304	428.52	262.209
Solyc07g052350.3.1	0	8.26237	8.2264	0	0	0
Solyc07g049460.3.1	0	15.7031	15.6348	15.4229	15.363	0
Solyc07g049360.3.1	181.337	47.8909	47.6824	0	187.414	87.9196
Solyc07g049350.3.1	170.254	192.703	230.236	132.485	131.97	238.794
Solyc07g049270.4.1	409.986	194.898	840.881	446.647	444.911	417.433
Solyc07g049210.3.1	0	0	0	21.239	21.1565	0
Solyc07g049150.2.1	0	0	57.5231	28.3718	28.2616	26.5161
Solyc07g047850.3.1	583.583	154.123	398.976	30.2746	30.157	113.178
Solyc07g043160.1.1	29.3777	23.2758	0	0	22.7716	21.3652
Solyc07g042830.4.1	33.9892	26.9295	13.4061	0	0	0
Solyc07g042570.3.1	446.743	326.725	460.846	427.86	506.11	224.93
Solyc07g042440.3.1	0	0	0	25.2036	0	23.5551
Solyc07g041920.4.1	0	0	0	0	25.7935	24.2005
Solyc07g041780.3.1	0	24.1521	72.1407	23.7211	23.6289	0
Solyc07g032380.4.1	17.1294	0	27.0249	0	0	0
Solyc07g017825.1.1	796.151	114.689	456.757	506.889	112.204	0
Solyc07g017610.3.1	32.3529	34.1774	34.0286	25.1757	25.0778	23.529
Solyc07g009340.2.1	182.33	1709.43	1582.13	2128.22	777.315	1348.11
Solyc07g008950.4.1	0	11.486	11.436	0	0	0
Solyc07g008820.3.1	0	0	0	0	14.3666	13.4793
Solyc07g007870.3.1	23.3995	18.5394	18.4586	18.2085	18.1378	0
Solyc07g007750.3.1	119.223	0	94.0485	0	138.62	173.412
Solyc07g007600.3.1	14.0465	11.129	0	0	0	0
Solyc07g006520.3.1	0	0	0	13.9955	0	39.2404
Solyc07g006380.3.1	159.507	210.628	293.596	0	0	38.6678
Solyc07g006220.2.1	30.4121	24.0954	0	47.3308	0	0
Solyc07g006140.4.1	19.9112	0	15.7069	0	0	0
Solyc07g006000.3.1	0	36.9674	73.613	0	0	0
Solyc07g005810.3.1	12.9599	10.268	20.4467	0	0	0
Solyc07g005690.3.1	72.0197	76.0812	151.5	18.6809	0	17.459
Solyc07g005460.4.1	133.891	272.78	120.708	282.797	266.872	139.105
Solyc07g005440.1.1	30.4836	24.1521	0	23.7211	47.2578	0
Solyc07g005390.3.1	74.5429	106.308	94.0845	0	0	0
Solyc07g005370.4.1	6661.36	3864.82	5130.65	1714.26	1016.42	1678.42
Solyc07g005000.3.1	0	0	11.2927	33.4192	55.4822	20.8222
Solyc06g084310.4.1	52.8798	0	41.714	0	0	0
Solyc06g075610.1.1	0	0	0	48.4685	32.1868	15.0994
Solyc06g074820.3.1	71.3804	0	56.3082	27.7726	27.6647	0
Solyc06g074620.3.1	77.4236	0	0	30.1239	120.027	28.1535
Solyc06g074200.4.1	57.8373	45.8242	91.2494	0	0	0
Solyc06g073470.3.1	291.682	1078.46	786.149	3537.02	2920.36	3606.19
Solyc06g073330.4.1	16.6595	0	0	12.9637	0	12.1158
Solyc06g073320.3.1	152.818	0	40.1832	0	26.3231	12.3487
Solyc06g073280.3.1	0	0	0	16.4999	16.4358	0
Solyc06g073260.3.1	53.4249	63.4925	42.1441	103.933	41.4115	19.4269
Solyc06g072710.3.1	0	0	13.7673	0	13.528	25.385
Solyc06g072580.3.1	2278.39	1840.55	1621.09	0	0	0
Solyc06g072430.3.1	34.6405	27.4455	0	0	0	0
Solyc06g072350.3.1	0	144.065	35.8594	106.121	70.4721	33.0598
Solyc06g072300.4.1	14.9833	0	5.90975	0	0	0
Solyc06g072040.1.1	55.6032	44.0542	0	43.2681	172.4	121.314
Solyc06g072017.1.1	221.778	0	218.686	302.012	171.908	161.29
Solyc06g071920.4.1	0	22.0271	21.9312	0	0	0
Solyc06g071680.4.1	20.0344	0	47.4121	0	0	0
Solyc06g071100.4.1	19.2839	0	0	15.0059	7.47379	7.01219
Solyc06g069690.4.1	15.8252	0	12.4836	12.3145	12.2666	0
Solyc06g069600.3.1	263.422	113.841	94.4541	0	129.937	69.664
Solyc06g069520.3.1	61.2073	48.4943	0	47.6289	142.331	89.0273
Solyc06g069490.3.1	27.7421	21.9799	0	0	0	0
Solyc06g069480.3.1	338.123	272.512	404.689	340.232	271.128	173.828
Solyc06g069230.3.1	12.161	19.2703	0	0	0	0
Solyc06g069170.4.1	34.952	0	27.5718	0	0	0
Solyc06g069010.3.1	87.4063	23.0839	68.9501	45.3439	135.503	148.323
Solyc06g068840.3.1	35.6248	14.1127	0	0	27.614	0
Solyc06g068460.3.1	0	0	0	18.3745	18.3031	0
Solyc06g068140.3.1	0	18.7767	18.695	0	0	17.2355
Solyc06g068040.3.1	0	0	0	0	18.912	17.744
Solyc06g066570.4.1	25.3203	0	19.9738	0	0	0
Solyc06g065020.3.1	78.2813	31.0109	15.438	0	45.5088	0
Solyc06g064940.3.1	0	0	0	0	12.8199	12.0282
Solyc06g063370.3.1	28.2667	22.3955	22.298	43.9918	21.9104	0
Solyc06g062500.4.1	94.3365	0	74.417	36.7043	0	34.3036
Solyc06g060570.3.1	315.668	875.359	498.027	1105.38	1529.28	803.505
Solyc06g054260.1.1	61.9883	49.113	0	0	0	0
Solyc06g053330.4.1	18.2988	0	14.4349	0	0	0
Solyc06g053140.3.1	37.193	58.9356	0	0	115.318	0
Solyc06g051920.4.1	43.8511	34.743	0	0	22.6603	0
Solyc06g051400.3.1	42.5237	0	33.5446	0	0	0
Solyc06g036310.3.1	84.5847	67.016	33.3621	0	0	0
Solyc06g009645.1.1	0	139.129	46.1744	0	0	0
Solyc06g009050.3.1	118.496	62.5892	93.475	0	0	0
Solyc06g008300.4.1	33.9942	8.9778	17.8774	0	0	0
Solyc06g008200.3.1	18.145	14.3762	0	0	0	0
Solyc06g008170.3.1	1582.36	1332.05	1482.28	0	0	0
Solyc06g007700.4.1	0	22.122	22.0257	21.7273	0	20.3061
Solyc06g007620.3.1	95.8881	126.62	0	99.4881	24.7754	92.9808
Solyc06g007340.3.1	178.834	70.8448	70.5363	0	0	43.353
Solyc06g007110.3.1	452.157	403.022	326.959	234.566	248.258	137.015
Solyc06g006022.1.1	11.6402	27.6674	45.9116	9.05791	0	93.12
Solyc06g006000.3.1	0	0	0	63.5386	189.875	29.6913
Solyc06g005710.3.1	20.8177	16.4938	0	0	0	0
Solyc06g005260.3.1	405.706	0	0	189.422	62.8953	59.0108
Solyc06g005160.4.1	31.5476	0	24.8862	0	0	0
Solyc05g052550.1.1	0	0	0	84.0122	0	78.5171
Solyc05g052040.1.1	247.784	112.182	27.9233	110.18	82.3138	102.973
Solyc05g051850.3.1	291.354	0	45.9667	0	0	14.126
Solyc05g051750.3.1	80.4693	95.6331	31.7389	187.853	155.936	87.7831
Solyc05g051480.2.1	350.15	346.778	138.107	0	135.706	0
Solyc05g051460.3.1	0	24.4008	24.2946	23.9654	47.7446	22.3979
Solyc05g050920.3.1	135.613	128.935	42.7911	0	0	78.9006
Solyc05g050910.3.1	514.171	148.136	129.055	72.7465	90.5798	50.9913
Solyc05g050770.4.1	114.99	182.212	90.7095	53.6882	35.6531	250.883
Solyc05g050500.1.1	53.5353	0	84.4623	0	41.497	0
Solyc05g012590.4.1	2741.63	178.886	610.652	0	0	0
Solyc05g011890.1.1	115.331	30.4588	0	0	0	0
Solyc05g010250.3.1	0	106.923	106.458	0	0	0
Solyc05g010180.4.1	0	31.3105	15.5871	0	0	0
Solyc05g008180.3.1	0	22.8441	22.7447	0	22.3493	0
Solyc05g008060.4.1	0	22.7681	0	0	33.4124	31.3488
Solyc05g007660.2.1	0	55.1861	0	54.2014	26.9954	0
Solyc05g007460.3.1	72.7386	0	0	0	18.794	105.8
Solyc05g007140.3.1	49.1983	19.4898	19.4049	0	19.0676	17.89
Solyc05g007120.4.1	0	0	0	0	22.9888	10.7845
Solyc05g007070.2.1	0	0	0	8.65114	8.61752	0
Solyc05g006490.4.1	15.3562	24.3334	0	0	0	0
Solyc04g080280.3.1	40.7407	16.1393	32.1382	0	15.7897	0
Solyc04g079210.3.1	85.7037	0	33.8035	0	0	0
Solyc04g079060.3.1	22.8091	36.143	0	0	17.6801	16.5881
Solyc04g078290.4.1	22.2095	0	0	17.2825	17.2153	0
Solyc04g077850.3.1	72.2876	19.0911	0	0	0	0
Solyc04g077230.1.1	28329.5	12180.7	11718.9	5914.46	5355.88	4020.08
Solyc04g077050.3.1	69078.4	21927.3	21006.2	7925.25	9048.97	9514.76
Solyc04g077020.3.1	1106.6	3167.06	2030.92	9964.3	9120.33	9706.74
Solyc04g076880.3.1	15.1645	12.0148	0	0	0	0
Solyc04g076850.3.1	34300.3	31077.3	24335.3	29818.6	22607.4	21991.6
Solyc04g076380.4.1	70.3851	11.1532	44.4184	10.9541	10.9116	0
Solyc04g076340.3.1	2286.27	2260.25	2585.57	2093.96	1646.7	1692.14
Solyc04g076270.1.1	46542.7	39132.2	35372.5	44542.2	37961.4	31120.6
Solyc04g074960.4.1	0	0	59.941	29.5644	29.4495	27.6306
Solyc04g074440.1.1	81.9971	97.4489	0	0	63.5587	29.8166
Solyc04g074430.2.1	0	78.9586	78.6149	77.5497	77.2483	289.909
Solyc04g074420.1.1	287.901	912.411	454.219	336.049	446.323	628.137
Solyc04g074410.2.1	18212.3	24562.9	14040.2	59522.5	48478.9	46899.5
Solyc04g074310.4.1	943.152	3232.31	1280.38	5086.24	3655.34	6603.94
Solyc04g074270.3.1	0	10.5206	0	0	10.2927	9.65704
Solyc04g074080.3.1	1481.02	5676.73	5304.68	12209.9	9649.27	11236.6
Solyc04g074000.3.1	45.5513	18.045	8.98324	0	0	8.28191
Solyc04g072740.3.1	0	14.3897	14.327	0	0	26.417
Solyc04g072450.3.1	213.319	101.407	33.6551	99.5973	66.1401	93.0828
Solyc04g055170.3.1	27.8814	22.0903	0	0	0	0
Solyc04g054310.3.1	21.2502	33.6729	0	0	0	0
Solyc04g053120.3.1	33.1062	0	13.0578	0	0	0
Solyc04g040210.4.1	136.854	54.2146	0	0	0	0
Solyc04g015340.3.1	17.2281	13.6498	40.771	0	0	0
Solyc04g015100.3.1	454.315	215.971	645.092	0	0	0
Solyc04g014820.4.1	25.0753	19.867	0	0	0	0
Solyc04g014680.4.1	0	31.2153	15.5397	0	0	0
Solyc04g014670.3.1	0	25.2616	25.1516	0	0	0
Solyc04g014470.3.1	192.887	127.353	50.7193	75.0481	0	46.7596
Solyc04g014350.1.1	0	0	0	90.8239	271.413	0
Solyc04g014290.1.1	0	0	0	173.818	86.5714	0
Solyc04g011440.4.1	15.3988	12.2004	0	0	0	0
Solyc04g010290.4.1	26.4579	0	20.8712	0	0	0
Solyc04g009770.3.1	787.697	755.476	228.926	306.476	401.691	195.979
Solyc04g009620.4.1	0	0	36.5433	36.0481	89.7701	16.8451
Solyc04g009440.3.1	0	0	0	0	23.1211	21.6931
Solyc04g009380.3.1	58.0532	45.9953	0	0	0	0
Solyc04g009290.1.1	0	0	0	23.8614	11.8844	0
Solyc04g009260.3.1	0	0	0	0	11.8144	11.0848
Solyc04g009240.2.1	0	0	12.0803	23.8332	23.7406	0
Solyc04g009030.3.1	175.301	19.8414	79.0201	19.4874	38.8232	0
Solyc04g008740.3.1	0	0	0	62.2568	24.806	46.5478
Solyc04g008710.4.1	45.405	35.9741	71.635	70.6644	70.3898	33.0212
Solyc04g008570.4.1	35.7066	127.306	70.4175	0	0	0
Solyc04g008330.1.1	0	45.8242	22.8124	0	0	0
Solyc04g007510.4.1	10.6164	0	16.7494	0	0	0
Solyc03g123500.4.1	13.5001	32.0881	10.6495	0	0	19.6361
Solyc03g123410.1.1	0	98.226	0	48.2366	0	180.326
Solyc03g120850.4.1	0	0	0	13.76	13.7065	0
Solyc03g120720.3.1	36.2731	0	0	56.4524	14.0583	13.19
Solyc03g120650.4.1	77.8891	46.2834	568.343	181.83	15.0936	0
Solyc03g120640.3.1	361148	425425	463224	418498	425084	454121
Solyc03g120630.4.1	192840	315036	281257	313537	355362	339124
Solyc03g120620.3.1	2252.32	1672.97	832.845	1172.09	1331.21	1044.24
Solyc03g119930.1.1	0	0	0	131.784	21.8786	82.1094
Solyc03g119860.3.1	0	22.8441	0	0	44.6986	20.969
Solyc03g119280.3.1	0	0	0	16.0874	32.0498	0
Solyc03g119130.3.1	285.085	195.756	179.911	428.893	176.783	152.043
Solyc03g118980.2.1	32.716	0	25.8079	50.9165	25.3593	47.5861
Solyc03g118660.3.1	0	0	0	18.0887	36.0369	16.9056
Solyc03g118340.3.1	0	0	0	0	8.87388	8.32582
Solyc03g118150.3.1	30.176	0	23.8042	23.4817	140.342	109.729
Solyc03g118040.3.1	75.9114	30.0721	14.9706	0	14.7104	0
Solyc03g117770.3.1	23.3574	0	36.8507	0	0	0
Solyc03g117570.3.1	19.2695	15.2672	0	0	0	0
Solyc03g117040.3.1	0	0	12.8123	0	37.7687	23.624
Solyc03g115900.4.1	64.1364	50.815	0	0	0	0
Solyc03g115020.3.1	39.4585	31.2628	0	30.7049	0	0
Solyc03g114990.2.1	0	0	0	52.0557	17.2845	0
Solyc03g114730.3.1	0	10.5894	10.5433	0	0	0
Solyc03g114500.4.1	18.9779	0	29.9412	14.7678	29.4207	0
Solyc03g114450.3.1	0	21.7624	21.6677	0	0	0
Solyc03g111700.3.1	29.5339	23.3996	0	0	0	0
Solyc03g083130.3.1	37.7621	67.3172	163.837	117.539	124.4	137.314
Solyc03g082610.1.1	0	148.047	0	96.9371	96.5604	45.2983
Solyc03g082590.4.1	177.768	243.278	114.735	414.996	450.963	446.617
Solyc03g033840.4.1	41.4357	0	16.3432	16.1217	16.0591	0
Solyc03g032130.4.1	0	0	0	29.0253	28.9125	0
Solyc03g025880.3.1	85.9248	22.6926	0	133.726	22.2011	41.6598
Solyc03g006070.3.1	0	18.3515	0	36.0481	35.908	84.2257
Solyc03g005810.4.1	0	24.4784	0	0	95.7928	67.4074
Solyc03g005780.3.1	0	0	0	273.087	385.37	446.644
Solyc03g005770.3.1	0	0	0	66.5443	132.571	62.1918
Solyc03g005760.1.1	0	0	0	112.852	74.9424	105.471
Solyc03g005120.3.1	0	0	0	272.472	158.324	84.8833
Solyc02g150144.1.1	78.1239	185.692	184.883	638.323	363.339	312.49
Solyc02g150133.1.1	0	47.0135	46.8089	0	45.9952	43.1544
Solyc02g094400.4.1	25.6885	122.117	20.2642	239.876	199.12	205.504
Solyc02g093940.3.1	56.6845	0	44.7153	14.7031	0	0
Solyc02g093370.2.1	0	0	0	18.9501	18.8765	0
Solyc02g093320.4.1	0	0	0	17.8223	17.753	0
Solyc02g093290.3.1	16.84	26.6845	13.2841	13.1041	0	12.247
Solyc02g092790.3.1	37.6615	59.678	29.7091	87.9197	321.119	109.559
Solyc02g091920.3.1	0	0	0	21.4499	0	40.0938
Solyc02g091330.4.1	290.204	197.081	179.871	322.607	273.15	150.753
Solyc02g091140.3.1	0	0	0	19.652	19.5756	0
Solyc02g091030.4.1	0	22.0586	10.9813	64.9951	75.5329	60.7439
Solyc02g090970.1.1	0	56.8677	56.6201	83.7794	83.4538	26.0999
Solyc02g089980.3.1	0	21.7933	10.8492	0	10.6606	0
Solyc02g089890.4.1	0	0	0	13.4181	0	12.5404
Solyc02g089640.3.1	0	0	0	11.2642	11.2204	0
Solyc02g089610.2.1	321.212	113.109	253.387	83.3178	138.323	77.8682
Solyc02g089280.3.1	38.9445	0	30.7212	0	0	0
Solyc02g089210.4.1	41.3036	65.4492	0	96.422	32.0158	0
Solyc02g088940.3.1	63.3214	20.0677	29.9705	78.8384	98.165	101.312
Solyc02g088760.2.1	0	0	0	0	24.4338	22.9247
Solyc02g088700.4.1	20.1069	0	15.8613	0	0	0
Solyc02g088610.4.1	203.846	107.671	62.5346	88.1246	122.895	74.1245
Solyc02g088540.3.1	0	0	39.2069	38.6757	19.2627	18.073
Solyc02g088450.4.1	157.995	0	41.5444	122.945	122.467	76.602
Solyc02g088430.1.1	191.226	265.138	207.416	260.407	444.677	504.132
Solyc02g088240.4.1	0	0	0	10.982	10.9393	0
Solyc02g087110.3.1	17.4446	0	13.7611	0	0	0
Solyc02g086930.4.1	0	0	18.5144	18.2635	0	34.1379
Solyc02g086910.4.1	22.9302	18.1675	36.1768	0	17.7739	0
Solyc02g086880.4.1	48.5833	0	19.1624	0	0	17.6663
Solyc02g086820.3.1	0	0	21.0143	0	20.649	38.7473
Solyc02g086740.1.1	69.281	0	0	53.9115	0	50.3853
Solyc02g086350.3.1	34.3649	13.6136	0	0	0	12.4961
Solyc02g085950.4.1	136.854	36.143	0	35.4981	0	99.5287
Solyc02g085730.3.1	82.9893	482.182	611.014	193.736	235.868	201.183
Solyc02g085610.4.1	27.8016	0	21.9312	21.634	0	0
Solyc02g084410.3.1	0	0	25.4227	50.1565	24.9808	0
Solyc02g083980.3.1	115.141	40.5449	131.197	308.616	218.167	167.476
Solyc02g083810.4.1	44.8807	17.7794	35.4039	69.8484	104.365	114.24
Solyc02g083785.1.1	41.7472	33.0761	0	16.243	0	0
Solyc02g083760.4.1	0	0	0	0	21.0089	19.7114
Solyc02g083670.4.1	0	0	0	6.73444	20.1248	0
Solyc02g083420.3.1	0	0	17.2731	17.0391	16.9729	0
Solyc02g083360.1.1	0	80.8238	160.944	0	79.0731	0
Solyc02g083060.1.1	0	156.314	155.633	307.049	382.32	143.483
Solyc02g082920.4.1	227.734	30.0721	59.8824	59.071	29.4207	27.6037
Solyc02g082737.1.1	2471.78	1890.85	1143.02	2653.02	2774.84	2169.55
Solyc02g082510.1.1	0	0	23.9905	23.6654	23.5734	0
Solyc02g082440.2.1	20.7363	5.47641	5.45257	37.6508	5.35779	5.02688
Solyc02g082100.4.1	10.2523	8.12289	0	0	0	0
Solyc02g081590.3.1	0	0	0	10.3968	0	9.71679
Solyc02g081500.3.1	69.7535	33.1592	0	0	43.2546	10.1458
Solyc02g081170.4.1	0	48.763	24.2754	71.8394	0	0
Solyc02g076730.3.1	0	0	0	63.9416	127.386	0
Solyc02g072105.1.1	0	0	0	18.1648	18.0942	0
Solyc02g072000.3.1	0	0	0	13.1155	13.0645	0
Solyc02g071610.3.1	0	0	0	40.3797	20.1114	0
Solyc02g071120.3.1	0	0	0	104.336	90.9391	134.078
Solyc02g071000.1.1	0	0	0	37.9002	37.7529	0
Solyc02g070940.1.1	0	0	0	416.902	339.776	425.055
Solyc02g070800.2.1	0	0	0	76.7624	25.488	0
Solyc02g069460.3.1	0	0	0	0	31.5134	29.5671
Solyc02g068450.3.1	0	0	0	138.577	0	64.7564
Solyc02g064800.3.1	57.241	11.3379	22.5772	0	0	0
Solyc02g064730.3.1	408.585	161.86	40.2888	0	39.5885	0
Solyc02g063240.4.1	58.0966	414.267	137.488	248.646	67.549	126.754
Solyc02g063085.1.1	0	82.117	40.8797	0	40.1691	0
Solyc02g063070.3.1	30.8956	0	24.3719	0	0	0
Solyc02g062340.3.1	0	0	39.5866	0	19.4492	18.248
Solyc02g036350.3.1	27.526	65.4261	21.7137	0	0	20.0185
Solyc02g031860.3.1	9.20574	0	0	7.16352	7.13568	0
Solyc02g024070.3.1	0	144.961	30.9278	40.6784	131.691	47.5221
Solyc02g020980.4.1	7102	6289.41	5397.98	6314.66	7403.9	7092.24
Solyc02g014870.4.1	0	0	0	78.3533	0	36.6142
Solyc02g005110.3.1	60.7766	0	71.9151	70.9407	23.555	66.3006
Solyc01g110460.4.1	114.863	147.883	56.6306	22.3453	55.6462	41.7675
Solyc01g110360.3.1	23.9327	18.9617	0	0	0	0
Solyc01g110280.3.1	0	12.4823	12.428	0	0	0
Solyc01g109790.3.1	258.193	150.014	67.8915	133.943	186.792	87.6276
Solyc01g109570.4.1	20.4454	0	16.1282	0	0	0
Solyc01g109420.3.1	224.988	66.8463	332.776	65.6535	65.3983	122.718
Solyc01g109300.3.1	19.2409	30.489	30.3562	0	44.7428	0
Solyc01g108600.3.1	10.8053	0	0	16.8164	8.37554	0
Solyc01g108390.3.1	0	76.4116	0	0	74.7564	70.1393
Solyc01g108240.3.1	0	23.9269	0	23.4999	23.4086	21.9628
Solyc01g108130.4.1	53.1691	0	20.9711	41.374	0	19.3339
Solyc01g107980.3.1	49.7334	19.7018	0	19.3502	0	36.1691
Solyc01g107870.3.1	28.4633	33.827	33.6797	11.0745	44.1257	20.7002
Solyc01g107860.3.1	1819.75	882.284	835.592	739.73	631.59	711.098
Solyc01g107820.2.1	20.7954	0	0	32.3642	0	30.2474
Solyc01g107730.3.1	147.037	951.387	231.978	400.461	417.901	374.268
Solyc01g107510.3.1	8.96785	21.3156	7.07425	0	0	0
Solyc01g107460.2.1	0	29.6951	88.6976	0	0	0
Solyc01g107380.3.1	21.5208	17.0509	33.9533	0	16.6815	15.6512
Solyc01g106700.3.1	0	0	0	89.7459	89.3971	27.9586
Solyc01g106480.4.1	42.6403	33.7837	67.2733	16.5904	0	31.0106
Solyc01g106420.3.1	0	14.1646	14.1029	0	0	0
Solyc01g106390.3.1	35.5271	0	14.0127	0	0	0
Solyc01g106350.4.1	87.4587	41.5759	55.1932	81.668	40.6753	89.0473
Solyc01g105660.4.1	25.8938	0	0	40.299	40.1424	0
Solyc01g105410.4.1	31.3947	74.6216	74.2968	73.2901	73.0053	22.8321
Solyc01g105120.4.1	14.2787	0	22.5274	0	0	0
Solyc01g105050.3.1	0	28.7524	28.6273	0	28.1296	26.3923
Solyc01g104790.4.1	20.1905	0	47.7815	47.1341	109.552	29.3674
Solyc01g104470.3.1	0	0	0	27.321	81.6445	25.534
Solyc01g104310.3.1	42.0862	16.6724	0	32.7497	0	30.6076
Solyc01g104170.3.1	27.1605	64.5574	21.4254	42.2703	63.159	19.7527
Solyc01g104150.4.1	0	0	0	119.543	119.078	0
Solyc01g104080.4.1	0	0	0	22.4865	0	42.0315
Solyc01g104020.2.1	42.2005	33.4353	66.5794	65.6773	65.422	30.6907
Solyc01g103990.3.1	9.46351	0	7.46525	0	51.3484	6.88243
Solyc01g103800.3.1	129.7	239.774	68.2087	33.6422	67.023	0
Solyc01g103650.3.1	0	0	0	16.8399	16.7744	0
Solyc01g103590.4.1	36.736	174.634	86.937	85.7591	85.4258	187.016
Solyc01g103450.3.1	14.8743	11.7849	0	46.2983	11.5296	10.8175
Solyc01g103030.3.1	17.7879	14.0933	28.0639	13.8418	55.1521	12.9365
Solyc01g102950.3.1	0	14.4844	28.8427	14.226	0	0
Solyc01g102890.4.1	37.3	59.1053	0	0	28.9125	0
Solyc01g102860.2.1	35.015	0	27.6214	0	0	0
Solyc01g102840.3.1	63.7681	75.7847	37.7274	24.8108	24.7144	23.188
Solyc01g102770.1.1	0	0	0	160.023	318.802	0
Solyc01g102650.2.1	107.963	0	85.1661	0	83.6856	0
Solyc01g102410.3.1	57.2199	22.6675	22.5689	0	11.0883	20.8069
Solyc01g101060.4.1	0	0	0	0	35.7376	16.7652
Solyc01g101000.3.1	22.8359	36.1855	18.014	0	0	0
Solyc01g100960.3.1	1402.9	568.386	628.79	0	0	0
Solyc01g100940.2.1	5100.9	5798.56	3105.34	4055.59	4856.39	5766.13
Solyc01g100930.3.1	0	39.53	78.7158	19.4123	0	145.141
Solyc01g100910.3.1	95.0285	37.6453	37.4814	92.4339	184.149	120.943
Solyc01g100900.4.1	23.8446	0	18.8097	18.5548	0	17.3412
Solyc01g100770.2.1	50.7398	40.2009	80.0517	0	0	0
Solyc01g100660.4.1	94326.5	83593.5	77937.3	52449.1	48050.4	54743.3
Solyc01g100100.4.1	271.32	268.707	107.015	0	0	0
Solyc01g100040.3.1	260.656	45.8925	137.078	0	0	0
Solyc01g099740.4.1	128.485	101.798	0	0	0	46.7209
Solyc01g099630.4.1	2072.1	1031.93	817.283	184.276	68.8351	86.1117
Solyc01g099160.4.1	0	23.0666	11.4831	33.9824	22.5669	31.7597
Solyc01g097920.3.1	0	0	0	25.5875	25.488	23.9138
Solyc01g097520.4.1	0	0	0	106.494	212.161	99.5287
Solyc01g097340.3.1	0	0	18.2282	0	17.9113	16.8051
Solyc01g097310.3.1	42.6637	33.8023	0	0	0	31.0276
Solyc01g096680.4.1	37.5161	14.8619	355.133	14.5967	29.08	0
Solyc01g096510.2.1	51.5473	163.363	121.989	40.1119	119.868	74.9765
Solyc01g094240.3.1	0	26.2075	0	128.699	51.2797	24.0563
Solyc01g094230.4.1	18.7671	0	14.8043	29.2075	29.094	40.9457
Solyc01g087040.2.1	0	0	31.6407	31.2119	62.1813	29.1704
Solyc01g086890.3.1	18.7762	0	14.8115	0	0	0
Solyc01g086860.3.1	0	0	0	36.1775	36.0369	0
Solyc01g080460.3.1	23.1349	0	9.12494	0	8.96632	0
Solyc01g080280.3.1	170.281	303.554	134.326	49.6896	131.991	77.3991
Solyc01g057960.3.1	0	57.3443	171.284	394.247	56.1021	368.46
Solyc01g057120.2.1	959.67	0	0	1866.94	743.872	2093.79
Solyc01g014150.1.1	588.889	0	0	0	91.2934	42.8275
Solyc01g011105.1.1	1186.77	176.301	117.022	1962.42	1552.34	917.032
Solyc01g008960.3.1	11.6332	9.21696	0	0	0	0
Solyc01g008400.3.1	0	0	112.513	55.4943	0	259.323
Solyc01g008390.3.1	953.217	24.3622	24.2562	143.565	131.09	11.1812
Solyc01g008130.4.1	163.305	16.1732	16.1028	15.8847	31.6458	0
Solyc01g008010.3.1	85.4838	22.5761	0	0	22.0871	20.723
Solyc01g007870.3.1	1358.45	2391.76	3452.95	4404.52	3334.43	2305.2
Solyc01g006510.3.1	387.375	143.227	142.604	180.863	100.089	169.033
Solyc01g006320.4.1	97.4101	115.766	0	37.9002	75.5058	35.4212
Solyc01g006050.2.1	0	22.0903	87.9765	0	0	0
Solyc01g005960.3.1	0	0	12.0946	23.8614	11.8844	0
Solyc01g005730.3.1	85.2027	0	0	22.1004	22.0145	0
Solyc01g005620.3.1	0	40.6788	20.2509	39.9529	19.8988	74.6794
