# Supplementary material for: Identification of Long-Distance Mobile mRNAs Responding to Drought Stress in Heterografted Tomato Plants
Source: Int J Mol Sci. 2025 Mar 29;26(7):3168. doi: 10.3390/ijms26073168 (PMC11989872; doi:10.3390/ijms26073168)
Supplement: Supplementary file 1 [file ijms-26-03168-s001.zip › Table S2.xlsx]

## Sheet: Table S2
Table S2. Abundance of 206 downwardly mob-mRNAs in RR and RL.
	DRR	DRL	CKRR	CKRL
Solyc01g006320.4.1	31.1491	49.6091	14.4207	57.8832
Solyc01g006510.3.1	65.6931	149.995	144.344	142.915
Solyc01g007870.3.1	306.834	3348.05	489.171	2922.35
Solyc01g008130.4.1	176.766	15.8435	265.978	16.138
Solyc01g008390.3.1	24.2843	95.2787	31.215	24.3092
Solyc01g008400.3.1	156.258	104.939	0	56.2565
Solyc01g011105.1.1	445.278	1477.26	905.435	146.661
Solyc01g057120.2.1	1672.03	1568.2	2662.78	0
Solyc01g057960.3.1	498.871	272.936	278.72	114.314
Solyc01g094240.3.1	84.1707	68.0118	85.3485	13.1038
Solyc01g096680.4.1	47.4461	14.5589	33.4796	184.997
Solyc01g099630.4.1	1938.48	113.074	623.693	924.609
Solyc01g100660.4.1	71086.5	51747.6	185349	80765.4
Solyc01g100910.3.1	444.139	132.509	186.502	37.5634
Solyc01g100930.3.1	242.9	54.851	201.122	59.1229
Solyc01g100940.2.1	1659.17	4892.71	1369.78	4451.95
Solyc01g101060.4.1	50.1783	17.501	679.642	0
Solyc01g102410.3.1	13.6524	10.6317	0	22.6182
Solyc01g102840.3.1	121.069	24.2377	73.4018	56.7561
Solyc01g103590.4.1	58.3881	119.4	64.3281	130.786
Solyc01g103800.3.1	287.884	33.5551	300.904	153.991
Solyc01g103990.3.1	11.7893	19.4103	38.1874	3.73263
Solyc01g104020.2.1	53.9782	53.93	49.4433	50.0073
Solyc01g104170.3.1	34.4951	41.7273	47.5605	42.9914
Solyc01g104470.3.1	66.3517	44.8332	91.6291	0
Solyc01g104790.4.1	96.1065	62.0179	81.6456	23.8908
Solyc01g105410.4.1	39.4205	56.3758	46.1437	74.4592
Solyc01g106350.4.1	214.097	70.4635	203.201	48.3845
Solyc01g107730.3.1	1715.17	397.543	1441.25	591.683
Solyc01g107820.2.1	19.6586	20.8705	6.15717	0
Solyc01g107860.3.1	523.571	694.139	662.579	858.938
Solyc01g107870.3.1	40.6946	25.3001	37.411	33.7534
Solyc01g108130.4.1	16.6191	20.236	31.6508	10.4856
Solyc01g109420.3.1	107.917	84.5901	24.6234	199.811
Solyc01g109790.3.1	282.776	136.121	174.281	108.953
Solyc01g110460.4.1	73.0583	39.9197	8.56192	102.257
Solyc02g005110.3.1	153.727	53.5988	179.044	35.9575
Solyc02g020980.4.1	4007.65	6936.93	5129.26	5843.7
Solyc02g024070.3.1	110.909	73.2971	38.9119	87.9444
Solyc02g063240.4.1	393.191	147.65	137.477	275.878
Solyc02g071120.3.1	26.2455	109.784	165.179	0
Solyc02g076730.3.1	181.97	63.7759	0	0
Solyc02g081500.3.1	8.72116	17.8001	4.13056	16.5796
Solyc02g082440.2.1	15.3754	16.0118	4.12184	5.46449
Solyc02g082737.1.1	11475	2532.47	1250.22	1516.94
Solyc02g082920.4.1	61.0769	38.6985	0	44.9773
Solyc02g083060.1.1	187.399	277.618	27.7494	155.974
Solyc02g083760.4.1	43.2011	13.5735	15.7056	0
Solyc02g084410.3.1	30.9301	25.0458	0	12.7114
Solyc02g085730.3.1	149.595	210.262	176.915	546.598
Solyc02g086930.4.1	30.2524	17.4671	20.945	9.25719
Solyc02g088430.1.1	52.9547	403.072	112.779	236.277
Solyc02g088540.3.1	15.5353	25.3371	14.7675	19.6035
Solyc02g088610.4.1	32.5457	95.0481	111.324	85.1027
Solyc02g088940.3.1	80.5716	92.7719	21.9891	25.0191
Solyc02g089610.2.1	90.1424	99.8365	300.64	183.248
Solyc02g091030.4.1	31.4412	67.0906	11.7478	16.52
Solyc02g091330.4.1	281.539	248.836	194.115	188.476
Solyc02g092790.3.1	217.552	172.866	43.012	44.6936
Solyc02g093370.2.1	15.5746	12.6089	0	0
Solyc02g150133.1.1	168.552	29.7165	170.922	46.9112
Solyc03g005120.3.1	267.001	171.893	374.576	0
Solyc03g005810.4.1	203.644	54.4001	187.919	12.2392
Solyc03g006070.3.1	139.384	52.0606	190.206	9.17576
Solyc03g025880.3.1	62.7564	65.8623	50.1541	11.3463
Solyc03g033840.4.1	46.1789	10.7269	72.3854	8.17159
Solyc03g082590.4.1	1091.77	437.525	253.668	179.007
Solyc03g114500.4.1	24.1027	14.7295	38.6494	14.9706
Solyc03g114990.2.1	13.9398	23.1134	12.8749	0
Solyc03g118980.2.1	144.135	41.2873	208.951	12.904
Solyc03g119130.3.1	199.057	252.573	150.804	187.833
Solyc03g120620.3.1	4668.25	1182.51	3555.76	1252.91
Solyc03g120630.4.1	26043.8	336008	19609.7	298147
Solyc03g120640.3.1	4721.25	432568	6021.04	444325
Solyc04g008740.3.1	20.164	44.5369	19.0504	0
Solyc04g009620.4.1	65.7935	47.5544	27.5284	18.2716
Solyc04g009770.3.1	432.886	301.382	283.549	492.201
Solyc04g014290.1.1	1377.18	86.7965	1426.66	0
Solyc04g014350.1.1	3754.77	120.746	4368.03	0
Solyc04g014470.3.1	506.035	40.6025	326.819	89.0359
Solyc04g072450.3.1	270.431	86.2734	125.147	67.531
Solyc04g074310.4.1	5908.57	5115.18	353.231	2256.34
Solyc04g074410.2.1	119935	51633.6	29020.2	19301.6
Solyc04g074420.1.1	682.769	470.17	166.529	683.315
Solyc04g074430.2.1	125.051	148.236	28.034	78.7867
Solyc04g074440.1.1	64.758	31.1251	71.0158	48.7245
Solyc04g076270.1.1	66449	37874.7	64277.8	37252.3
Solyc04g076340.3.1	1357.38	1810.94	2327.3	2422.91
Solyc04g076380.4.1	71.9076	7.28857	44.5082	27.7858
Solyc04g076850.3.1	92666	24805.9	70869	27706.3
Solyc04g077020.3.1	4768.29	9597.12	1770.54	2598.99
Solyc04g077050.3.1	80275	8829.66	90833.6	21466.7
Solyc04g077230.1.1	86962.5	5096.8	92579	11949.8
Solyc05g007460.3.1	146.384	41.5312	35.6873	0
Solyc05g050910.3.1	126.954	71.4392	164.836	138.596
Solyc05g052040.1.1	257.677	98.489	94.097	70.0525
Solyc06g007110.3.1	59.9039	206.613	0	364.99
Solyc06g007700.4.1	17.4548	14.0111	39.7425	22.0739
Solyc06g060570.3.1	3655.74	1146.05	1042.04	686.693
Solyc06g064940.3.1	10.5026	8.28269	28.438	0
Solyc06g068460.3.1	22.1954	12.2258	34.6568	0
Solyc06g069480.3.1	521.543	261.729	709.586	338.601
Solyc06g072017.1.1	53.2122	211.737	16.4162	109.343
Solyc06g073320.3.1	10.6147	12.8906	0	20.0916
Solyc06g073330.4.1	15.5842	8.35984	4.96724	0
Solyc06g073470.3.1	418.446	3354.52	320.563	932.304
Solyc06g074820.3.1	34.2532	18.4791	21.2087	28.1541
Solyc07g005460.4.1	329.625	229.591	436.027	196.744
Solyc07g005690.3.1	37.9188	12.0466	55.6438	113.791
Solyc07g007750.3.1	264.932	104.011	327.405	47.0242
Solyc07g009340.2.1	584.831	1417.88	440.174	1645.78
Solyc07g017610.3.1	37.3748	24.5942	37.8135	34.103
Solyc07g017825.1.1	224.921	206.364	318.988	285.723
Solyc07g042570.3.1	552.559	386.3	340.564	393.786
Solyc07g049150.2.1	113.964	27.7165	139.252	28.7615
Solyc07g049270.4.1	184.388	436.33	93.6463	517.889
Solyc07g049350.3.1	294.751	167.75	779.262	211.469
Solyc07g049360.3.1	115.153	91.7779	338.493	47.7867
Solyc07g052600.3.1	669.774	392.345	560.84	189.941
Solyc07g053130.4.1	47.8787	283.724	132.008	397.927
Solyc07g053550.3.1	191.302	132.108	376.788	206.22
Solyc07g054060.3.1	11.6256	9.47891	0	21.6626
Solyc07g056000.2.1	76.1898	52.7123	35.4178	71.6208
Solyc07g062130.3.1	57.6654	25.1967	44.7021	5.48869
Solyc07g062460.4.1	658.121	89.7536	81.8728	89.4016
Solyc07g062650.4.1	118.877	64.2412	28.8445	79.0754
Solyc07g062700.3.1	17.7831	24.2243	27.2406	29.6665
Solyc07g062930.3.1	108.262	390.031	0	154.837
Solyc07g063160.2.1	127.775	29.681	17.0923	90.8374
Solyc07g063240.4.1	30.4071	33.7429	5.3333	7.478
Solyc07g063270.3.1	12.316	9.71274	0	0
Solyc07g063870.3.1	85.245	19.2758	29.4268	0
Solyc07g065840.2.1	120.372	52.2757	139.303	44.017
Solyc08g005090.2.1	208.687	36.1601	1298.62	75.4752
Solyc08g005190.4.1	1739.71	675.601	1687.09	1084.6
Solyc08g005200.3.1	23.8486	18.6858	22.4062	39.6987
Solyc08g005220.4.1	129.642	208.959	169.481	796.082
Solyc08g066210.3.1	33.9665	5.31812	30.7013	12.6021
Solyc08g066750.3.1	12.5858	10.1892	0	0
Solyc08g066790.4.1	57.6772	34.0336	26.9171	5.1913
Solyc08g067820.3.1	2115.7	1067.23	1672.45	714.636
Solyc08g076580.3.1	146.851	127.574	188.268	101.386
Solyc08g077210.4.1	126.005	296.823	29.182	144.838
Solyc08g077220.3.1	133.148	73.1405	7.8407	114.229
Solyc08g077480.4.1	99.7356	92.5547	26.8565	0
Solyc09g005080.1.1	384.962	155.644	204.467	151.407
Solyc09g005700.3.1	384.23	79.1269	476.526	66.8455
Solyc09g007420.4.1	25362.4	2272.4	15815.2	3627.44
Solyc09g009100.4.1	175.388	50.0359	52.1127	0
Solyc09g010630.3.1	93.5125	21.109	53.0268	6.51504
Solyc09g010800.5.1.1	110.074	65.9366	154.194	0
Solyc09g018650.3.1	46705.6	55914.2	53380	49357.5
Solyc09g092450.3.1	14.4662	15.5433	35.4624	0
Solyc09g092550.4.1	149.07	101.286	228.277	71.826
Solyc09g098030.4.1	4737.01	292.935	4364.66	164.858
Solyc10g005870.4.1	38.1536	91.3989	0	159.398
Solyc10g006480.2.1	23.1284	12.3819	14.7437	0
Solyc10g006700.1.1	166.458	109.178	31.4053	0
Solyc10g007180.2.1	131.678	49.9781	70.5823	48.4016
Solyc10g076260.2.1	71.1873	24.7794	135.523	43.7568
Solyc10g079820.2.1	407.235	292.129	235.374	693.907
Solyc10g079880.2.1	35.7654	17.4492	13.2709	9.06558
Solyc10g080780.2.1	2427.84	1433.48	1124.11	2218.12
Solyc10g081040.1.1	103.808	49.1265	76.33	0
Solyc11g007130.2.1	20.4237	26.3705	24.9041	8.35417
Solyc11g009060.2.1	138.556	403.296	129.714	184.607
Solyc11g011920.2.1	54.1574	95.1148	67.8807	33.3807
Solyc11g012325.1.1	61.8333	36.7972	13.5986	0
Solyc11g012770.2.1	10.8605	5.07848	5.76649	2.70692
Solyc11g021060.2.1	43.0818	56.202	52.9827	17.8826
Solyc11g030550.3.1	466.661	220.444	274.923	184.999
Solyc11g062360.2.1	74.2936	26.9645	31.4071	7.10518
Solyc11g066820.2.1	12.0105	9.62152	27.6303	7.5778
Solyc11g067220.2.1	300.506	447.071	28.0595	74.5614
Solyc11g069400.2.1	85.6832	63.584	22.1421	7.56285
Solyc11g069990.2.1	16.449	43.8662	4.64968	4.11848
Solyc11g070030.2.1	96.9123	155.674	45.3108	30.574
Solyc11g071690.3.1	14.8489	18.0203	6.53122	0
Solyc11g072010.3.1	172.349	183.944	69.9004	0
Solyc11g072100.2.1	2038.41	10869.9	877.595	0
Solyc12g005470.2.1	78.8648	98.0618	62.0233	53.3747
Solyc12g005860.2.1	11.0477	8.96585	20.6804	0
Solyc12g006550.2.1	43.7786	27.1766	72.2722	13.8711
Solyc12g006980.2.1	57.5779	22.3772	42.8116	21.6239
Solyc12g007230.2.1	46.3774	29.6914	33.6952	0
Solyc12g008340.2.1	26.9843	39.1454	9.5196	0
Solyc12g008460.2.1	106.795	33.8851	228.368	26.719
Solyc12g009020.2.1	25.4822	10.2359	0	0
Solyc12g009560.2.1	8.80529	13.6809	0	0
Solyc12g011023.1.1	42.035	24.8806	0	0
Solyc12g011030.3.1	59.2261	36.9385	0	0
Solyc12g011180.3.1	28.1996	26.8767	20.9546	21.1253
Solyc12g013910.2.1	1877.56	1292.21	1399.14	1041.21
Solyc12g014290.2.1	236.652	314.419	74.113	65.6556
Solyc12g014420.2.1	37.6291	11.9142	42.3761	37.4585
Solyc12g016210.2.1	601.248	529.345	270.86	204.644
Solyc12g019710.1.1	70.2153	82.7188	95.7821	14.4572
Solyc12g043160.3.1	223.229	147.533	74.7838	100.634
Solyc12g044330.2.1	284.01	268.652	40.6941	836.4
Solyc12g044600.3.1	20.7146	24.5031	14.0866	31.8048
Solyc12g044730.2.1	98.5746	476.587	166.505	74.2734
Solyc12g062600.1.1	162.567	64.8811	38.6285	102.199
Solyc12g088670.2.1	13.9837	55.8647	19.2802	8.72347
Solyc12g089340.2.1	20.9207	75.1709	143.561	26.2209
Solyc12g096230.2.1	38.5993	45.2669	70.4908	24.0429
Solyc12g098960.2.1	2506.04	387.913	1799.01	361.933
