# Supplementary material for: Identification of Long-Distance Mobile mRNAs Responding to Drought Stress in Heterografted Tomato Plants
Source: Int J Mol Sci. 2025 Mar 29;26(7):3168. doi: 10.3390/ijms26073168 (PMC11989872; doi:10.3390/ijms26073168)
Supplement: Supplementary file 1 [file ijms-26-03168-s001.zip › Table S3.xlsx]

## Sheet: up_CK
Table S3. GO enrichment of mob-mRNAs.
GO	Ratio	Class	Descrption	Pvalue	Qvalue	Count
GO:0009522 photosystem I	0.07	Cellular Component	photosystem I	1.60240947436598e-05	0.000135588	3
GO:0031984 organelle subcompartment	0.006	Cellular Component	organelle subcompartment	2.09497027357827e-05	0.000150444	9
GO:0009534 chloroplast thylakoid	0.012	Cellular Component	chloroplast thylakoid	2.14141815330972e-05	0.000150444	6
GO:0031976 plastid thylakoid	0.011	Cellular Component	plastid thylakoid	2.18827200549297e-05	0.000150444	6
GO:0031967 organelle envelope	0.006	Cellular Component	organelle envelope	2.65174465933783e-05	0.000162051	9
GO:0031975 envelope	0.006	Cellular Component	envelope	2.65174465933783e-05	0.000162051	9
GO:0019253 reductive pentose-phosphate cycle	0.143	Biological Process	reductive pentose-phosphate cycle	1.70358696249554e-06	0.000202159	3
GO:0019685 photosynthesis, dark reaction	0.143	Biological Process	photosynthesis, dark reaction	1.70358696249554e-06	0.000202159	3
GO:0015977 carbon fixation	0.107	Biological Process	carbon fixation	4.17421452741758e-06	0.000371505	3
GO:0009523 photosystem II	0.038	Cellular Component	photosystem II	9.62045710845968e-05	0.000543094	3
GO:0042170 plastid membrane	0.009	Cellular Component	plastid membrane	9.87443985747346e-05	0.000543094	6
GO:0005829 cytosol	0.004	Cellular Component	cytosol	0.000105598	0.000553133	11
GO:0005622 intracellular anatomical structure	0.002	Cellular Component	intracellular anatomical structure	0.000159569	0.000797845	24
GO:0048046 apoplast	0.01	Cellular Component	apoplast	0.000203908	0.000975214	5
GO:0003729 mRNA binding	0.007	Molecular Function	mRNA binding	1.86916881016519e-05	0.00179222	8
GO:0016984 ribulose-bisphosphate carboxylase activity	0.286	Molecular Function	ribulose-bisphosphate carboxylase activity	2.67496172283099e-05	0.00179222	2
GO:0009853 photorespiration	0.053	Biological Process	photorespiration	3.64799684828721e-05	0.00259737	3
GO:0008295 spermidine biosynthetic process	0.222	Biological Process	spermidine biosynthetic process	4.44612292104582e-05	0.00263803	2
GO:0110102 ribulose bisphosphate carboxylase complex assembly	0.2	Biological Process	ribulose bisphosphate carboxylase complex assembly	5.55377911220275e-05	0.00282449	2
GO:0098796 membrane protein complex	0.008	Cellular Component	membrane protein complex	0.000695848	0.0030639	5
GO:0043231 intracellular membrane-bounded organelle	0.002	Cellular Component	intracellular membrane-bounded organelle	0.000696341	0.0030639	22
GO:0043227 membrane-bounded organelle	0.002	Cellular Component	membrane-bounded organelle	0.000790801	0.0033457	22
GO:0016831 carboxy-lyase activity	0.041	Molecular Function	carboxy-lyase activity	8.02140638281177e-05	0.00358289	3
GO:0009941 chloroplast envelope	0.007	Cellular Component	chloroplast envelope	0.00106917	0.00435589	5
GO:0019904 protein domain specific binding	0.031	Molecular Function	protein domain specific binding	0.000186697	0.00540114	3
GO:0003723 RNA binding	0.005	Molecular Function	RNA binding	0.000201535	0.00540114	9
GO:0043229 intracellular organelle	0.002	Cellular Component	intracellular organelle	0.00143963	0.00559421	22
GO:0031090 organelle membrane	0.004	Cellular Component	organelle membrane	0.00147484	0.00559421	9
GO:0043226 organelle	0.002	Cellular Component	organelle	0.00159191	0.00583699	22
GO:0043094 cellular metabolic compound salvage	0.032	Biological Process	cellular metabolic compound salvage	0.000157476	0.00594628	3
GO:0006596 polyamine biosynthetic process	0.118	Biological Process	polyamine biosynthetic process	0.00016703	0.00594628	2
GO:0008216 spermidine metabolic process	0.118	Biological Process	spermidine metabolic process	0.00016703	0.00594628	2
GO:0016830 carbon-carbon lyase activity	0.025	Molecular Function	carbon-carbon lyase activity	0.00034942	0.00780372	3
GO:0009768 photosynthesis, light harvesting in photosystem I	0.087	Biological Process	photosynthesis, light harvesting in photosystem I	0.000309429	0.0100142	2

## Sheet: up_Drought
Table S3. GO enrichment of mob-mRNAs.
GO	Ratio	Class	Descrption	Pvalue	Qvalue	Count
GO:0003729 mRNA binding	0.007	Molecular Function	mRNA binding	0.000338119	0.0155582	7
GO:0016830 carbon-carbon lyase activity	0.025	Molecular Function	carbon-carbon lyase activity	0.00048539	0.0155582	3
GO:0003723 RNA binding	0.005	Molecular Function	RNA binding	0.000510104	0.0155582	9
GO:0005622 intracellular anatomical structure	0.002	Cellular Component	intracellular anatomical structure	0.000688342	0.0634571	26
GO:0009987 cellular process	0.002	Biological Process	cellular process	0.000848449	0.144577	27
GO:0051562 negative regulation of mitochondrial calcium ion concentration	1	Biological Process	negative regulation of mitochondrial calcium ion concentration	0.00127342	0.144577	1
GO:0051722 protein C-terminal methylesterase activity	1	Molecular Function	protein C-terminal methylesterase activity	0.00128603	0.0313792	1
GO:0005829 cytosol	0.004	Cellular Component	cytosol	0.00165432	0.0634571	10
GO:0043229 intracellular organelle	0.002	Cellular Component	intracellular organelle	0.00237406	0.0634571	24
GO:0010603 regulation of cytoplasmic mRNA processing body assembly	0.5	Biological Process	regulation of cytoplasmic mRNA processing body assembly	0.00254528	0.144577	1
GO:0010606 positive regulation of cytoplasmic mRNA processing body assembly	0.5	Biological Process	positive regulation of cytoplasmic mRNA processing body assembly	0.00254528	0.144577	1
GO:0032025 response to cobalt ion	0.5	Biological Process	response to cobalt ion	0.00254528	0.144577	1
GO:0080033 response to nitrite	0.5	Biological Process	response to nitrite	0.00254528	0.144577	1
GO:1900030 regulation of pectin biosynthetic process	0.5	Biological Process	regulation of pectin biosynthetic process	0.00254528	0.144577	1
GO:0004476 mannose-6-phosphate isomerase activity	0.5	Molecular Function	mannose-6-phosphate isomerase activity	0.00257047	0.0447995	1
GO:0030785 [ribulose-bisphosphate carboxylase]-lysine N-methyltransferase activity	0.5	Molecular Function	[ribulose-bisphosphate carboxylase]-lysine N-methyltransferase activity	0.00257047	0.0447995	1
GO:0043226 organelle	0.002	Cellular Component	organelle	0.00263214	0.0634571	24
GO:0009570 chloroplast stroma	0.007	Cellular Component	chloroplast stroma	0.0027318	0.0634571	5
GO:0009532 plastid stroma	0.006	Cellular Component	plastid stroma	0.00284136	0.0634571	5
GO:0005737 cytoplasm	0.002	Cellular Component	cytoplasm	0.00361419	0.0677255	21
GO:0016831 carboxy-lyase activity	0.027	Molecular Function	carboxy-lyase activity	0.00396589	0.0604798	2
GO:0009863 salicylic acid mediated signaling pathway	0.027	Biological Process	salicylic acid mediated signaling pathway	0.00399108	0.144577	2
GO:1901576 organic substance biosynthetic process	0.003	Biological Process	organic substance biosynthetic process	0.00410371	0.144577	14
GO:0009523 photosystem II	0.026	Cellular Component	photosystem II	0.00456042	0.0677255	2
GO:0071446 cellular response to salicylic acid stimulus	0.025	Biological Process	cellular response to salicylic acid stimulus	0.00476129	0.144577	2
GO:0043231 intracellular membrane-bounded organelle	0.002	Cellular Component	intracellular membrane-bounded organelle	0.00483686	0.0677255	23
GO:0033591 response to L-ascorbic acid	0.25	Biological Process	response to L-ascorbic acid	0.00508431	0.144577	1
GO:1902117 positive regulation of organelle assembly	0.25	Biological Process	positive regulation of organelle assembly	0.00508431	0.144577	1
GO:0009058 biosynthetic process	0.002	Biological Process	biosynthetic process	0.00528799	0.144577	14
GO:0015979 photosynthesis	0.011	Biological Process	photosynthesis	0.00534097	0.144577	3
GO:0043227 membrane-bounded organelle	0.002	Cellular Component	membrane-bounded organelle	0.00543276	0.0677255	23
GO:0009723 response to ethylene	0.01	Biological Process	response to ethylene	0.00571761	0.144577	3
GO:0044271 cellular nitrogen compound biosynthetic process	0.003	Biological Process	cellular nitrogen compound biosynthetic process	0.00618622	0.144577	11
GO:0034641 cellular nitrogen compound metabolic process	0.002	Biological Process	cellular nitrogen compound metabolic process	0.00621329	0.144577	14
GO:0070125 mitochondrial translational elongation	0.2	Biological Process	mitochondrial translational elongation	0.00635149	0.144577	1
GO:0004014 adenosylmethionine decarboxylase activity	0.2	Molecular Function	adenosylmethionine decarboxylase activity	0.00641421	0.0782048	1
GO:0019904 protein domain specific binding	0.021	Molecular Function	protein domain specific binding	0.00689367	0.0782048	2
GO:0009521 photosystem	0.021	Cellular Component	photosystem	0.0069647	0.0677255	2
GO:0006597 spermine biosynthetic process	0.167	Biological Process	spermine biosynthetic process	0.00761711	0.144577	1
GO:0009298 GDP-mannose biosynthetic process	0.167	Biological Process	GDP-mannose biosynthetic process	0.00761711	0.144577	1
GO:0033273 response to vitamin	0.167	Biological Process	response to vitamin	0.00761711	0.144577	1
GO:0080140 regulation of jasmonic acid metabolic process	0.167	Biological Process	regulation of jasmonic acid metabolic process	0.00761711	0.144577	1
GO:0080141 regulation of jasmonic acid biosynthetic process	0.167	Biological Process	regulation of jasmonic acid biosynthetic process	0.00761711	0.144577	1
GO:0016004 phospholipase activator activity	0.167	Molecular Function	phospholipase activator activity	0.00769227	0.0782048	1
GO:0060229 lipase activator activity	0.167	Molecular Function	lipase activator activity	0.00769227	0.0782048	1
GO:1990124 messenger ribonucleoprotein complex	0.167	Cellular Component	messenger ribonucleoprotein complex	0.00774227	0.0677255	1
GO:0006725 cellular aromatic compound metabolic process	0.002	Biological Process	cellular aromatic compound metabolic process	0.0078953	0.144577	13
GO:0009536 plastid	0.003	Cellular Component	plastid	0.00868467	0.0677255	9
GO:0098796 membrane protein complex	0.006	Cellular Component	membrane protein complex	0.00874332	0.0677255	4
GO:0006851 mitochondrial calcium ion transmembrane transport	0.143	Biological Process	mitochondrial calcium ion transmembrane transport	0.00888118	0.144577	1
GO:0010155 regulation of proton transport	0.143	Biological Process	regulation of proton transport	0.00888118	0.144577	1
GO:0031086 nuclear-transcribed mRNA catabolic process, deadenylation-independent decay	0.143	Biological Process	nuclear-transcribed mRNA catabolic process, deadenylation-independent decay	0.00888118	0.144577	1
GO:0031087 deadenylation-independent decapping of nuclear-transcribed mRNA	0.143	Biological Process	deadenylation-independent decapping of nuclear-transcribed mRNA	0.00888118	0.144577	1
GO:0036444 calcium import into the mitochondrion	0.143	Biological Process	calcium import into the mitochondrion	0.00888118	0.144577	1
GO:0051560 mitochondrial calcium ion homeostasis	0.143	Biological Process	mitochondrial calcium ion homeostasis	0.00888118	0.144577	1
GO:0060401 cytosolic calcium ion transport	0.143	Biological Process	cytosolic calcium ion transport	0.00888118	0.144577	1
GO:0016984 ribulose-bisphosphate carboxylase activity	0.143	Molecular Function	ribulose-bisphosphate carboxylase activity	0.00896875	0.0841683	1
GO:0033588 elongator holoenzyme complex	0.143	Cellular Component	elongator holoenzyme complex	0.00902702	0.0677255	1
GO:0034704 calcium channel complex	0.143	Cellular Component	calcium channel complex	0.00902702	0.0677255	1
GO:1990246 uniplex complex	0.143	Cellular Component	uniplex complex	0.00902702	0.0677255	1
GO:0009507 chloroplast	0.003	Cellular Component	chloroplast	0.00909746	0.0677255	8
GO:1901360 organic cyclic compound metabolic process	0.002	Biological Process	organic cyclic compound metabolic process	0.00980681	0.144577	13
GO:0014070 response to organic cyclic compound	0.008	Biological Process	response to organic cyclic compound	0.0100605	0.144577	3

## Sheet: down_CK_root
Table S3. GO enrichment of mob-mRNAs.
GO	Ratio	Class	Descrption	Pvalue	Qvalue	Count
GO:0030312 external encapsulating structure	0.061	Cellular Component	external encapsulating structure	2.7161543342702e-09	3.78170711575798e-07	28
GO:0005618 cell wall	0.062	Cellular Component	cell wall	2.86295040481847e-09	3.78170711575798e-07	27
GO:0005829 cytosol	0.031	Cellular Component	cytosol	3.62463940807474e-09	3.78170711575798e-07	85
GO:0005737 cytoplasm	0.021	Cellular Component	cytoplasm	7.7709599880476e-09	6.07431227902779e-07	224
GO:0009505 plant-type cell wall	0.063	Cellular Component	plant-type cell wall	9.70337424764823e-09	6.07431227902779e-07	25
GO:0009987 cellular process	0.018	Biological Process	cellular process	1.02478679568419e-09	1.94299576461723e-06	288
GO:0071944 cell periphery	0.027	Cellular Component	cell periphery	1.48135668713164e-07	6.67303447514885e-06	93
GO:0005622 intracellular anatomical structure	0.019	Cellular Component	intracellular anatomical structure	1.49237192734958e-07	6.67303447514885e-06	278
GO:0043231 intracellular membrane-bounded organelle	0.02	Cellular Component	intracellular membrane-bounded organelle	2.53342027116255e-07	9.91200681092349e-06	249
GO:0043227 membrane-bounded organelle	0.02	Cellular Component	membrane-bounded organelle	5.40524594811989e-07	1.87982442417947e-05	249
GO:0009628 response to abiotic stimulus	0.031	Biological Process	response to abiotic stimulus	3.33585749088143e-08	2.44329738134369e-05	67
GO:0050896 response to stimulus	0.023	Biological Process	response to stimulus	3.86597686921471e-08	2.44329738134369e-05	146
GO:0005773 vacuole	0.036	Cellular Component	vacuole	8.03240077624213e-07	2.51414144296379e-05	43
GO:0043229 intracellular organelle	0.019	Cellular Component	intracellular organelle	1.76343098198251e-06	5.01776270327749e-05	253
GO:0043226 organelle	0.019	Cellular Component	organelle	3.18468217429868e-06	8.30671267129573e-05	253
GO:0005911 cell-cell junction	0.038	Cellular Component	cell-cell junction	4.70599538973821e-06	8.5262571368089e-05	34
GO:0009506 plasmodesma	0.038	Cellular Component	plasmodesma	4.70599538973821e-06	8.5262571368089e-05	34
GO:0030054 cell junction	0.038	Cellular Component	cell junction	4.70599538973821e-06	8.5262571368089e-05	34
GO:0070161 anchoring junction	0.038	Cellular Component	anchoring junction	4.70599538973821e-06	8.5262571368089e-05	34
GO:0055044 symplast	0.038	Cellular Component	symplast	4.81963773548547e-06	8.5262571368089e-05	34
GO:0000325 plant-type vacuole	0.039	Cellular Component	plant-type vacuole	4.90327886461854e-06	8.5262571368089e-05	32
GO:0006950 response to stress	0.025	Biological Process	response to stress	1.93788732194147e-07	9.18558590600259e-05	100
GO:0110165 cellular anatomical entity	0.017	Cellular Component	cellular anatomical entity	7.21539700956155e-06	0.000118864	334
GO:0022626 cytosolic ribosome	0.054	Cellular Component	cytosolic ribosome	1.73505796519776e-05	0.000271537	17
GO:0071704 organic substance metabolic process	0.019	Biological Process	organic substance metabolic process	7.44046183677383e-07	0.000282142	223
GO:0044237 cellular metabolic process	0.019	Biological Process	cellular metabolic process	1.44133440643763e-06	0.000455462	215
GO:0005730 nucleolus	0.042	Cellular Component	nucleolus	4.15974787818384e-05	0.000620001	23
GO:1990904 ribonucleoprotein complex	0.035	Cellular Component	ribonucleoprotein complex	4.98171931091105e-05	0.000708763	31
GO:0042221 response to chemical	0.025	Biological Process	response to chemical	3.25922113202346e-06	0.00086221	79
GO:1901566 organonitrogen compound biosynthetic process	0.03	Biological Process	organonitrogen compound biosynthetic process	3.63801480538702e-06	0.00086221	52
GO:0008152 metabolic process	0.019	Biological Process	metabolic process	4.53063970361965e-06	0.000954455	233
GO:0015935 small ribosomal subunit	0.071	Cellular Component	small ribosomal subunit	0.000102314	0.00139236	10
GO:0044391 ribosomal subunit	0.048	Cellular Component	ribosomal subunit	0.000120972	0.00157768	16
GO:0099503 secretory vesicle	0.064	Cellular Component	secretory vesicle	0.000132232	0.00165554	11
GO:0001101 response to acid chemical	0.045	Biological Process	response to acid chemical	1.21625594061305e-05	0.00230602	21
GO:0044238 primary metabolic process	0.019	Biological Process	primary metabolic process	1.86841040122537e-05	0.00322046	206
GO:0005840 ribosome	0.039	Cellular Component	ribosome	0.000306575	0.00369069	20
GO:0043604 amide biosynthetic process	0.034	Biological Process	amide biosynthetic process	2.69530571114036e-05	0.00425858	31
GO:0009955 adaxial/abaxial pattern specification	0.15	Biological Process	adaxial/abaxial pattern specification	3.16953712239948e-05	0.00462265	6
GO:0009965 leaf morphogenesis	0.085	Biological Process	leaf morphogenesis	3.91340739977725e-05	0.00529987	9
GO:0032787 monocarboxylic acid metabolic process	0.04	Biological Process	monocarboxylic acid metabolic process	4.21176369507158e-05	0.00532367	22
GO:0005886 plasma membrane	0.024	Cellular Component	plasma membrane	0.000472782	0.00548076	71
GO:0043603 cellular amide metabolic process	0.032	Biological Process	cellular amide metabolic process	6.3581861037132e-05	0.00725345	33
GO:0010016 shoot system morphogenesis	0.06	Biological Process	shoot system morphogenesis	6.50362197751746e-05	0.00725345	12
GO:0005794 Golgi apparatus	0.029	Cellular Component	Golgi apparatus	0.000690972	0.00772408	36
GO:0044281 small molecule metabolic process	0.027	Biological Process	small molecule metabolic process	7.85324173951337e-05	0.00822965	49
GO:0044249 cellular biosynthetic process	0.021	Biological Process	cellular biosynthetic process	8.65421987740039e-05	0.00822965	115
GO:0019752 carboxylic acid metabolic process	0.031	Biological Process	carboxylic acid metabolic process	8.83390228768833e-05	0.00822965	33
GO:0006412 translation	0.034	Biological Process	translation	9.11511550912523e-05	0.00822965	28
GO:0009536 plastid	0.024	Cellular Component	plastid	0.00077329	0.0083462	69
GO:0005198 structural molecule activity	0.042	Molecular Function	structural molecule activity	1.43569888021824e-05	0.00863569	24
GO:0005544 calcium-dependent phospholipid binding	0.333	Molecular Function	calcium-dependent phospholipid binding	2.61687600431251e-05	0.00863569	4
GO:0043043 peptide biosynthetic process	0.034	Biological Process	peptide biosynthetic process	0.000100915	0.00869705	28
GO:0005634 nucleus	0.021	Cellular Component	nucleus	0.000850171	0.00882071	127
GO:0032991 protein-containing complex	0.023	Cellular Component	protein-containing complex	0.000893969	0.00882071	77
GO:0012505 endomembrane system	0.024	Cellular Component	endomembrane system	0.000901798	0.00882071	63
GO:0008289 lipid binding	0.048	Molecular Function	lipid binding	4.17462413465726e-05	0.00918417	17

## Sheet: down_Drought_root
Table S3. GO enrichment of mob-mRNAs.
GO	Ratio	Class	Descrption	Pvalue	Qvalue	Count
GO:0009987 cellular process	0.018	Biological Process	cellular process	1.19659873133685e-07	0.0002112	275
GO:0030312 external encapsulating structure	0.043	Cellular Component	external encapsulating structure	5.73049804070433e-05	0.00159412	20
GO:0005618 cell wall	0.044	Cellular Component	cell wall	7.32157935942442e-05	0.001867	19
GO:0009408 response to heat	0.06	Biological Process	response to heat	3.26934131410003e-06	0.00219032	16
GO:0050896 response to stimulus	0.021	Biological Process	response to stimulus	3.72292424300578e-06	0.00219032	135
GO:0005622 intracellular anatomical structure	0.018	Cellular Component	intracellular anatomical structure	9.81000284137868e-05	0.00230912	262
GO:0009628 response to abiotic stimulus	0.027	Biological Process	response to abiotic stimulus	6.39315831864866e-06	0.00268079	59
GO:0006950 response to stress	0.023	Biological Process	response to stress	7.95015491325588e-06	0.00268079	92
GO:0044281 small molecule metabolic process	0.028	Biological Process	small molecule metabolic process	9.11317129491007e-06	0.00268079	51
GO:0044282 small molecule catabolic process	0.057	Biological Process	small molecule catabolic process	1.25302103800352e-05	0.0031594	15
GO:0042221 response to chemical	0.024	Biological Process	response to chemical	1.4591894095316e-05	0.00321934	75
GO:0005773 vacuole	0.03	Cellular Component	vacuole	0.000174284	0.00380935	36
GO:0019752 carboxylic acid metabolic process	0.032	Biological Process	carboxylic acid metabolic process	2.2019805890128e-05	0.00431833	34
GO:0044237 cellular metabolic process	0.018	Biological Process	cellular metabolic process	2.94280581879823e-05	0.00519405	204
GO:0005488 binding	0.018	Molecular Function	binding	9.65275197163794e-06	0.00637082	262
GO:0000325 plant-type vacuole	0.033	Cellular Component	plant-type vacuole	0.000321691	0.0065625	27
GO:0043436 oxoacid metabolic process	0.031	Biological Process	oxoacid metabolic process	4.37469372531346e-05	0.00701939	36
GO:0005544 calcium-dependent phospholipid binding	0.333	Molecular Function	calcium-dependent phospholipid binding	2.50231094431071e-05	0.00825763	4
GO:0048519 negative regulation of biological process	0.029	Biological Process	negative regulation of biological process	7.67275087662393e-05	0.0109411	37
GO:0051246 regulation of protein metabolic process	0.039	Biological Process	regulation of protein metabolic process	8.05861972915462e-05	0.0109411	21
GO:0006082 organic acid metabolic process	0.029	Biological Process	organic acid metabolic process	9.34162683674708e-05	0.0117771	36
GO:0009505 plant-type cell wall	0.04	Cellular Component	plant-type cell wall	0.000697379	0.012718	16
GO:0009536 plastid	0.023	Cellular Component	plastid	0.000706555	0.012718	68
GO:1901616 organic hydroxy compound catabolic process	0.118	Biological Process	organic hydroxy compound catabolic process	0.000111363	0.0131037	6
GO:0003729 mRNA binding	0.032	Molecular Function	mRNA binding	6.28313212441832e-05	0.0138229	34
GO:1901566 organonitrogen compound biosynthetic process	0.026	Biological Process	organonitrogen compound biosynthetic process	0.000140681	0.0155188	46
GO:0031981 nuclear lumen	0.029	Cellular Component	nuclear lumen	0.000962288	0.0163589	31
GO:0006952 defense response	0.024	Biological Process	defense response	0.00169928	0.0584411	41
GO:0009415 response to water	0.035	Biological Process	response to water	0.00249653	0.0735209	15

## Sheet: down_CK_leaf
Table S3. GO enrichment of mob-mRNAs.
GO	Ratio	Class	Descrption	Pvalue	Qvalue	Count
GO:0009314 response to radiation	0.04	Biological Process	response to radiation	1.1887836938588e-06	0.000102179	32
GO:0009765 photosynthesis, light harvesting	0.189	Biological Process	photosynthesis, light harvesting	1.40020507615813e-06	0.00011488	7
GO:0010196 nonphotochemical quenching	0.357	Biological Process	nonphotochemical quenching	1.55480109614179e-06	0.000116934	5
GO:1990066 energy quenching	0.357	Biological Process	energy quenching	1.55480109614179e-06	0.000116934	5
GO:0043604 amide biosynthetic process	0.038	Biological Process	amide biosynthetic process	1.69665540902053e-06	0.000122499	34
GO:0048046 apoplast	0.047	Cellular Component	apoplast	1.61099037860747e-05	0.00012283	23
GO:0005911 cell-cell junction	0.038	Cellular Component	cell-cell junction	1.69145968842754e-05	0.00012283	34
GO:0009506 plasmodesma	0.038	Cellular Component	plasmodesma	1.69145968842754e-05	0.00012283	34
GO:0030054 cell junction	0.038	Cellular Component	cell junction	1.69145968842754e-05	0.00012283	34
GO:0070161 anchoring junction	0.038	Cellular Component	anchoring junction	1.69145968842754e-05	0.00012283	34
GO:0055044 symplast	0.038	Cellular Component	symplast	1.73058974925007e-05	0.00012283	34
GO:0006950 response to stress	0.024	Biological Process	response to stress	1.77360854705153e-06	0.000123129	97
GO:0016168 chlorophyll binding	0.206	Molecular Function	chlorophyll binding	7.81417603259263e-07	0.000150919	7
GO:0016491 oxidoreductase activity	0.032	Molecular Function	oxidoreductase activity	9.17441214323705e-07	0.000150919	50
GO:0005739 mitochondrion	0.03	Cellular Component	mitochondrion	3.82135391802448e-05	0.000264765	56
GO:0009266 response to temperature stimulus	0.041	Biological Process	response to temperature stimulus	4.4331452105897e-06	0.000296364	27
GO:0043603 cellular amide metabolic process	0.035	Biological Process	cellular amide metabolic process	5.07960054050729e-06	0.000327453	36
GO:0006412 translation	0.037	Biological Process	translation	5.9553765407007e-06	0.000370671	31
GO:0043043 peptide biosynthetic process	0.037	Biological Process	peptide biosynthetic process	6.71567340488083e-06	0.00040406	31
GO:0071704 organic substance metabolic process	0.019	Biological Process	organic substance metabolic process	6.994022568817e-06	0.000407233	220
GO:0042221 response to chemical	0.025	Biological Process	response to chemical	7.77071169445749e-06	0.000438317	78
GO:0072329 monocarboxylic acid catabolic process	0.116	Biological Process	monocarboxylic acid catabolic process	1.13180321474981e-05	0.000611811	8
GO:0044242 cellular lipid catabolic process	0.088	Biological Process	cellular lipid catabolic process	1.15244184350106e-05	0.000611811	10
GO:0006518 peptide metabolic process	0.035	Biological Process	peptide metabolic process	1.55562270709274e-05	0.000802257	32
GO:0043648 dicarboxylic acid metabolic process	0.095	Biological Process	dicarboxylic acid metabolic process	1.70111368198228e-05	0.000852919	9
GO:0031984 organelle subcompartment	0.031	Cellular Component	organelle subcompartment	0.000144049	0.00097484	45
GO:0009767 photosynthetic electron transport chain	0.127	Biological Process	photosynthetic electron transport chain	2.17270511496033e-05	0.00105993	7
GO:0009503 thylakoid light-harvesting complex	0.375	Cellular Component	thylakoid light-harvesting complex	0.000269889	0.00171522	3
GO:0030076 light-harvesting complex	0.375	Cellular Component	light-harvesting complex	0.000269889	0.00171522	3
GO:0005730 nucleolus	0.04	Cellular Component	nucleolus	0.000271135	0.00171522	22
GO:1901576 organic substance biosynthetic process	0.021	Biological Process	organic substance biosynthetic process	3.86584124015973e-05	0.00179152	119
GO:1901700 response to oxygen-containing compound	0.028	Biological Process	response to oxygen-containing compound	3.87087782988778e-05	0.00179152	48
GO:0009783 photosystem II antenna complex	1	Cellular Component	photosystem II antenna complex	0.000298706	0.00184943	2
GO:0044283 small molecule biosynthetic process	0.036	Biological Process	small molecule biosynthetic process	4.32713586985206e-05	0.00195262	27
GO:0098807 chloroplast thylakoid membrane protein complex	0.2	Cellular Component	chloroplast thylakoid membrane protein complex	0.00034325	0.00204653	4
GO:0098796 membrane protein complex	0.038	Cellular Component	membrane protein complex	0.000344604	0.00204653	24
GO:0009644 response to high light intensity	0.113	Biological Process	response to high light intensity	4.7989459330246e-05	0.00211271	7
GO:0009058 biosynthetic process	0.021	Biological Process	biosynthetic process	4.93733238384191e-05	0.00212188	121
GO:0019318 hexose metabolic process	0.072	Biological Process	hexose metabolic process	6.41346775200519e-05	0.00269216	10
GO:0019904 protein domain specific binding	0.093	Molecular Function	protein domain specific binding	2.07659761137328e-05	0.0027328	9
GO:0016042 lipid catabolic process	0.053	Biological Process	lipid catabolic process	6.7864383767995e-05	0.00278398	14
GO:0050661 NADP binding	0.104	Molecular Function	NADP binding	2.62976507099057e-05	0.00288398	8
GO:0006090 pyruvate metabolic process	0.086	Biological Process	pyruvate metabolic process	9.990645308927e-05	0.00400736	8
GO:0016903 oxidoreductase activity, acting on the aldehyde or oxo group of donors	0.113	Molecular Function	oxidoreductase activity, acting on the aldehyde or oxo group of donors	4.91702697064311e-05	0.00420324	7
GO:0016620 oxidoreductase activity, acting on the aldehyde or oxo group of donors, NAD or NADP as acceptor	0.14	Molecular Function	oxidoreductase activity, acting on the aldehyde or oxo group of donors, NAD or NADP as acceptor	5.11031874742463e-05	0.00420324	6
GO:0044391 ribosomal subunit	0.045	Cellular Component	ribosomal subunit	0.000724503	0.00421661	15
GO:0006417 regulation of translation	0.057	Biological Process	regulation of translation	0.00011482	0.00450544	12
GO:0044238 primary metabolic process	0.019	Biological Process	primary metabolic process	0.000120654	0.00463363	203
GO:0034248 regulation of cellular amide metabolic process	0.057	Biological Process	regulation of cellular amide metabolic process	0.000125548	0.0047007	12
GO:0051246 regulation of protein metabolic process	0.039	Biological Process	regulation of protein metabolic process	0.000127609	0.0047007	21
GO:1901615 organic hydroxy compound metabolic process	0.044	Biological Process	organic hydroxy compound metabolic process	0.000138727	0.00500805	17
GO:0071944 cell periphery	0.024	Cellular Component	cell periphery	0.000882169	0.00503355	82
GO:0006108 malate metabolic process	0.222	Biological Process	malate metabolic process	0.00014644	0.00518284	4
GO:0005996 monosaccharide metabolic process	0.059	Biological Process	monosaccharide metabolic process	0.000178935	0.0062111	11
GO:0009645 response to low light intensity stimulus	0.211	Biological Process	response to low light intensity stimulus	0.000183232	0.00624025	4
GO:0016615 malate dehydrogenase activity	0.25	Molecular Function	malate dehydrogenase activity	9.05709505490534e-05	0.00632362	4
GO:0016702 oxidoreductase activity, acting on single donors with incorporation of molecular oxygen, incorporation of two atoms of oxygen	0.161	Molecular Function	oxidoreductase activity, acting on single donors with incorporation of molecular oxygen, incorporation of two atoms of oxygen	0.000108161	0.00632362	5
GO:0003824 catalytic activity	0.019	Molecular Function	catalytic activity	0.000121445	0.00632362	180
GO:0004365 glyceraldehyde-3-phosphate dehydrogenase (NAD+) (phosphorylating) activity	0.429	Molecular Function	glyceraldehyde-3-phosphate dehydrogenase (NAD+) (phosphorylating) activity	0.000124935	0.00632362	3
GO:0043891 glyceraldehyde-3-phosphate dehydrogenase (NAD(P)+) (phosphorylating) activity	0.429	Molecular Function	glyceraldehyde-3-phosphate dehydrogenase (NAD(P)+) (phosphorylating) activity	0.000124935	0.00632362	3
GO:0022626 cytosolic ribosome	0.045	Cellular Component	cytosolic ribosome	0.00122355	0.00684715	14
GO:0032991 protein-containing complex	0.024	Cellular Component	protein-containing complex	0.00139417	0.00765477	80
GO:0000025 maltose catabolic process	1	Biological Process	maltose catabolic process	0.000239818	0.00801614	2
GO:1901564 organonitrogen compound metabolic process	0.021	Biological Process	organonitrogen compound metabolic process	0.000247475	0.00812169	117
GO:1901363 heterocyclic compound binding	0.02	Molecular Function	heterocyclic compound binding	0.000175157	0.00823239	153
GO:0005488 binding	0.018	Molecular Function	binding	0.000193638	0.00836707	258
GO:0097159 organic cyclic compound binding	0.02	Molecular Function	organic cyclic compound binding	0.000229941	0.00836707	153
GO:0008886 glyceraldehyde-3-phosphate dehydrogenase (NADP+) (non-phosphorylating) activity	1	Molecular Function	glyceraldehyde-3-phosphate dehydrogenase (NADP+) (non-phosphorylating) activity	0.000241602	0.00836707	2
GO:0046429 4-hydroxy-3-methylbut-2-en-1-yl diphosphate synthase activity	1	Molecular Function	4-hydroxy-3-methylbut-2-en-1-yl diphosphate synthase activity	0.000241602	0.00836707	2
GO:0102500 beta-maltose 4-alpha-glucanotransferase activity	1	Molecular Function	beta-maltose 4-alpha-glucanotransferase activity	0.000241602	0.00836707	2
GO:0034440 lipid oxidation	0.103	Biological Process	lipid oxidation	0.000273303	0.00853446	6
GO:0019253 reductive pentose-phosphate cycle	0.19	Biological Process	reductive pentose-phosphate cycle	0.000276087	0.00853446	4
GO:0019685 photosynthesis, dark reaction	0.19	Biological Process	photosynthesis, dark reaction	0.000276087	0.00853446	4
GO:0044249 cellular biosynthetic process	0.021	Biological Process	cellular biosynthetic process	0.000281858	0.00853446	113
GO:0072330 monocarboxylic acid biosynthetic process	0.049	Biological Process	monocarboxylic acid biosynthetic process	0.000283694	0.00853446	13
GO:0046487 glyoxylate metabolic process	0.333	Biological Process	glyoxylate metabolic process	0.000289768	0.00857428	3
GO:0005840 ribosome	0.037	Cellular Component	ribosome	0.00160794	0.00866502	19
GO:0006081 cellular aldehyde metabolic process	0.102	Biological Process	cellular aldehyde metabolic process	0.000300322	0.00874324	6
GO:0031977 thylakoid lumen	0.081	Cellular Component	thylakoid lumen	0.00177552	0.0093941	6
GO:0032544 plastid translation	0.182	Biological Process	plastid translation	0.000333336	0.00955033	4

## Sheet: down_Drought_leaf
Table S3. GO enrichment of mob-mRNAs.
GO	Ratio	Class	Descrption	Pvalue	Qvalue	Count
GO:0000325 plant-type vacuole	0.039	Cellular Component	plant-type vacuole	1.26198314720854e-05	0.000114367	32
GO:0031090 organelle membrane	0.028	Cellular Component	organelle membrane	1.31646644687686e-05	0.000115689	72
GO:0043436 oxoacid metabolic process	0.036	Biological Process	oxoacid metabolic process	5.75151341740171e-07	0.000123118	43
GO:0006082 organic acid metabolic process	0.036	Biological Process	organic acid metabolic process	6.20763526677589e-07	0.000123118	44
GO:0050896 response to stimulus	0.023	Biological Process	response to stimulus	7.47670857697437e-07	0.000133459	147
GO:0005840 ribosome	0.045	Cellular Component	ribosome	2.6608417328699e-05	0.000226954	23
GO:0006457 protein folding	0.072	Biological Process	protein folding	1.74301666238663e-06	0.000282844	15
GO:0010319 stromule	0.154	Cellular Component	stromule	4.80456124368165e-05	0.000398092	6
GO:0043648 dicarboxylic acid metabolic process	0.105	Biological Process	dicarboxylic acid metabolic process	3.25459288573035e-06	0.000484121	10
GO:0005773 vacuole	0.033	Cellular Component	vacuole	7.17711923891685e-05	0.000578157	39
GO:0010287 plastoglobule	0.113	Cellular Component	plastoglobule	8.73198066505074e-05	0.000684398	7
GO:0006091 generation of precursor metabolites and energy	0.047	Biological Process	generation of precursor metabolites and energy	5.38576727349162e-06	0.000739507	23
GO:0098796 membrane protein complex	0.039	Cellular Component	membrane protein complex	0.000112405	0.000857825	25
GO:0071704 organic substance metabolic process	0.02	Biological Process	organic substance metabolic process	1.0262312886499e-05	0.00130844	228
GO:0009505 plant-type cell wall	0.045	Cellular Component	plant-type cell wall	0.000177721	0.00132152	18
GO:0009543 chloroplast thylakoid lumen	0.118	Cellular Component	chloroplast thylakoid lumen	0.000223299	0.00157943	6
GO:0031978 plastid thylakoid lumen	0.118	Cellular Component	plastid thylakoid lumen	0.000223299	0.00157943	6
GO:1901566 organonitrogen compound biosynthetic process	0.03	Biological Process	organonitrogen compound biosynthetic process	1.4935996718636e-05	0.00177738	52
GO:0031977 thylakoid lumen	0.095	Cellular Component	thylakoid lumen	0.000268296	0.00185252	7
GO:0009783 photosystem II antenna complex	1	Cellular Component	photosystem II antenna complex	0.000290477	0.00195903	2
GO:0098807 chloroplast thylakoid membrane protein complex	0.2	Cellular Component	chloroplast thylakoid membrane protein complex	0.000325551	0.00211297	4
GO:0005739 mitochondrion	0.028	Cellular Component	mitochondrion	0.000327874	0.00211297	52
GO:0022626 cytosolic ribosome	0.048	Cellular Component	cytosolic ribosome	0.000351843	0.00221814	15
GO:0016168 chlorophyll binding	0.176	Molecular Function	chlorophyll binding	1.48704903177589e-05	0.002368	6
GO:0044183 protein folding chaperone	0.113	Molecular Function	protein folding chaperone	1.76452760998605e-05	0.002368	8
GO:0042026 protein refolding	0.167	Biological Process	protein refolding	2.23184532130124e-05	0.0024899	6
GO:0009765 photosynthesis, light harvesting	0.162	Biological Process	photosynthesis, light harvesting	2.6277448375153e-05	0.00268985	6
GO:0009266 response to temperature stimulus	0.04	Biological Process	response to temperature stimulus	2.72534287198089e-05	0.00268985	26
GO:0009768 photosynthesis, light harvesting in photosystem I	0.217	Biological Process	photosynthesis, light harvesting in photosystem I	2.86314034983657e-05	0.00268985	5
GO:0009408 response to heat	0.056	Biological Process	response to heat	3.45212361711934e-05	0.00308102	15
GO:0009547 plastid ribosome	0.3	Cellular Component	plastid ribosome	0.000541132	0.0033389	3
GO:0006520 cellular amino acid metabolic process	0.044	Biological Process	cellular amino acid metabolic process	5.21226961712693e-05	0.00442417	20
GO:0010411 xyloglucan metabolic process	0.115	Biological Process	xyloglucan metabolic process	5.66040169330878e-05	0.00442417	7
GO:0010196 nonphotochemical quenching	0.286	Biological Process	nonphotochemical quenching	5.94846733634502e-05	0.00442417	4
GO:1990066 energy quenching	0.286	Biological Process	energy quenching	5.94846733634502e-05	0.00442417	4
GO:0043167 ion binding	0.021	Molecular Function	ion binding	4.92698314942734e-05	0.00551001	140
GO:1901605 alpha-amino acid metabolic process	0.052	Biological Process	alpha-amino acid metabolic process	8.12415018791677e-05	0.00577525	15
GO:0044238 primary metabolic process	0.019	Biological Process	primary metabolic process	8.41213253971132e-05	0.00577525	212
GO:0044262 cellular carbohydrate metabolic process	0.041	Biological Process	cellular carbohydrate metabolic process	9.23147691468772e-05	0.00600341	21
GO:0005975 carbohydrate metabolic process	0.031	Biological Process	carbohydrate metabolic process	9.41711762274547e-05	0.00600341	37
GO:0005488 binding	0.018	Molecular Function	binding	7.42022426010218e-05	0.00711281	267
GO:0061077 chaperone-mediated protein folding	0.101	Biological Process	chaperone-mediated protein folding	0.000125323	0.00771382	7
GO:0016615 malate dehydrogenase activity	0.25	Molecular Function	malate dehydrogenase activity	0.000100957	0.00846773	4
GO:0033554 cellular response to stress	0.03	Biological Process	cellular response to stress	0.000145755	0.00867239	39
GO:0019684 photosynthesis, light reaction	0.068	Biological Process	photosynthesis, light reaction	0.000154029	0.00873831	10
GO:0043604 amide biosynthetic process	0.033	Biological Process	amide biosynthetic process	0.000158556	0.00873831	30
GO:0043603 cellular amide metabolic process	0.032	Biological Process	cellular amide metabolic process	0.000161549	0.00873831	33
GO:0006108 malate metabolic process	0.222	Biological Process	malate metabolic process	0.000172754	0.008902	4
GO:0006950 response to stress	0.023	Biological Process	response to stress	0.000174549	0.008902	92
GO:0006073 cellular glucan metabolic process	0.053	Biological Process	cellular glucan metabolic process	0.000185888	0.00908816	13
GO:0016053 organic acid biosynthetic process	0.038	Biological Process	organic acid biosynthetic process	0.000190677	0.00908816	22
GO:0009416 response to light stimulus	0.035	Biological Process	response to light stimulus	0.000193474	0.00908816	27
GO:0005911 cell-cell junction	0.031	Cellular Component	cell-cell junction	0.00163173	0.00924849	28
GO:0009506 plasmodesma	0.031	Cellular Component	plasmodesma	0.00163173	0.00924849	28
GO:0030054 cell junction	0.031	Cellular Component	cell junction	0.00163173	0.00924849	28
GO:0070161 anchoring junction	0.031	Cellular Component	anchoring junction	0.00163173	0.00924849	28
GO:0055044 symplast	0.031	Cellular Component	symplast	0.00165835	0.00924849	28
