# Supplementary material for: Identification of Long-Distance Mobile mRNAs Responding to Drought Stress in Heterografted Tomato Plants
Source: Int J Mol Sci. 2025 Mar 29;26(7):3168. doi: 10.3390/ijms26073168 (PMC11989872; doi:10.3390/ijms26073168)
Supplement: Supplementary file 1 [file ijms-26-03168-s001.zip › Table S4.xlsx]

## Sheet: up_CK
Table S4. KEGG enrichment of mob-mRNAs.
Pathway	Rich	Pvalue	Qvalue	KEGG ID
Carbon fixation by Calvin cycle	0.0410959	0.000813524	0.00843671	ko00710
Glyoxylate and dicarboxylate metabolism	0.0352941	0.00126794	0.00843671	ko00630
Photosynthesis - antenna proteins	0.0869565	0.00158188	0.00843671	ko00196
Metabolic pathways	0.00482703	0.00322474	0.0128989	ko01100
Carbon metabolism	0.0141343	0.00516406	0.016525	ko01200
Arginine and proline metabolism	0.0363636	0.00884833	0.0235955	ko00330
Photosynthesis	0.0253165	0.0177077	0.0404747	ko00195
Cysteine and methionine metabolism	0.0155039	0.0440226	0.0880452	ko00270

## Sheet: up_Drought
Table S4. KEGG enrichment of mob-mRNAs.
Pathway	Rich	Pvalue	Qvalue	KEGG ID
Fructose and mannose metabolism	0.0307692	0.00502391	0.0535749	ko00051
Carbon fixation by Calvin cycle	0.0273973	0.00630293	0.0535749	ko00710
Photosynthesis - antenna proteins	0.0434783	0.0383357	0.217236	ko00196
Carbon metabolism	0.00706714	0.0794978	0.232464	ko01200
Arginine and proline metabolism	0.0181818	0.0894985	0.232464	ko00330
RNA polymerase	0.0178571	0.0910576	0.232464	ko03020
Pentose phosphate pathway	0.0169492	0.0957206	0.232464	ko00030

## Sheet: down_CK_root
Table S4. KEGG enrichment of mob-mRNAs.
Pathway	Rich	Pvalue	Qvalue	KEGG ID
D-Amino acid metabolism	0.333333	0.00823707	0.383136	ko00470
Monoterpenoid biosynthesis	0.285714	0.0113494	0.383136	ko00902
Butanoate metabolism	0.142857	0.0135225	0.383136	ko00650
Lysine degradation	0.0967742	0.0383622	0.749613	ko00310
Ribosome	0.0387812	0.0538806	0.749613	ko03010
Lysine biosynthesis	0.117647	0.0627708	0.749613	ko00300
Biosynthesis of secondary metabolites	0.0296578	0.0896812	0.749613	ko01110
Cysteine and methionine metabolism	0.0465116	0.0928887	0.749613	ko00270
Pyruvate metabolism	0.05	0.0951196	0.749613	ko00620

## Sheet: down_Drought_root
Table S4. KEGG enrichment of mob-mRNAs.
Pathway	Rich	Pvalue	Qvalue	KEGG ID
D-Amino acid metabolism	0.333333	0.00750861	0.431627	ko00470
Cysteine and methionine metabolism	0.0620155	0.00969947	0.431627	ko00270
Carbon metabolism	0.0424028	0.0299752	0.660396	ko01200
Metabolic pathways	0.0273532	0.0349051	0.660396	ko01100
Lysine biosynthesis	0.117647	0.057686	0.660396	ko00300
Biosynthesis of secondary metabolites	0.0288973	0.070602	0.660396	ko01110
Pyruvate metabolism	0.05	0.0813809	0.660396	ko00620
Butanoate metabolism	0.0952381	0.0839398	0.660396	ko00650
Thiamine metabolism	0.0909091	0.0909801	0.660396	ko00730
Fatty acid degradation	0.0625	0.0989635	0.660396	ko00071

## Sheet: down_CK_leaf
Table S4. KEGG enrichment of mob-mRNAs.
Pathway	Rich	Pvalue	Qvalue	KEGG ID
Carbon fixation by Calvin cycle	0.164384	3.80503e-07	3.15817e-05	ko00710
Carbon metabolism	0.0777385	4.61958e-06	0.000191712	ko01200
Photosynthesis - antenna proteins	0.26087	2.27976e-05	0.000630733	ko00196
Metabolic pathways	0.0358005	8.4647e-05	0.00175643	ko01100
Glyoxylate and dicarboxylate metabolism	0.105882	0.000396294	0.00657848	ko00630
Pyruvate metabolism	0.09	0.00130392	0.0180376	ko00620
Photosynthesis	0.0886076	0.00490022	0.0581026	ko00195
Biosynthesis of secondary metabolites	0.0357414	0.0145479	0.14516	ko01110
Glycolysis / Gluconeogenesis	0.0650407	0.0166529	0.14516	ko00010

## Sheet: down_Drought_leaf
Table S4. KEGG enrichment of mob-mRNAs.
Pathway	Rich	Pvalue	Qvalue	KEGG ID
Photosynthesis - antenna proteins	0.217391	0.00027186	0.0161127	ko00196
Metabolic pathways	0.0341915	0.000562911	0.0161127	ko01100
Carbon fixation by Calvin cycle	0.109589	0.000604228	0.0161127	ko00710
Glyoxylate and dicarboxylate metabolism	0.0941176	0.00165896	0.0331791	ko00630
Photosynthesis	0.0886076	0.00453355	0.0725369	ko00195
Carbon metabolism	0.0530035	0.00718273	0.0957697	ko01200
Lysine biosynthesis	0.176471	0.00929667	0.106248	ko00300
Butanoate metabolism	0.142857	0.0168406	0.168406	ko00650
Biosynthesis of amino acids	0.047619	0.0330669	0.293928	ko01230
Pyruvate metabolism	0.06	0.047662	0.381296	ko00620
